# Supplementary material for: Coordination modulation of iridium single-atom catalyst maximizing water oxidation activity
Source: Nat Commun. 2022 Jan 10;13:24. doi: 10.1038/s41467-021-27664-z (PMC8748886; doi:10.1038/s41467-021-27664-z)
Supplement: Supplementary file 4 — Source Data [file 41467_2021_27664_MOESM4_ESM.xlsx]

## Sheet: Figure 2a
Fig.2a
	21.754	0.675	10	35.8809	11.349	28.3333	10	134.37
	31.104	1.5	10.02	34.2143	22.735	18.3333	10.02	130.487
	37.779	-0.175	10.04	35.7619	33.458	11.6667	10.04	126.844
	38.271	-0.725	10.06	37.0714	34.412	11.6667	10.06	123.44
	44.33	-0.225	10.08	37.0714	38.765	11.6667	10.08	120.276
	49.733	0.075	10.1	37.0714	45.985	5.66667	10.1	111.877
	50.122	-0.025	10.12	36.9524	59.981	11.6667	10.12	115.82
	54.619	-0.675	10.14	36.9524	61.254	5.66667	10.14	116.466
	55.161	0.125	10.16	36.4762			10.16	112.882
	55.345	-0.05	10.18	37.3095			10.18	114.844
	68.326	-0.975	10.2	37.4286			10.2	114.625
	68.997	-0.925	10.22	36.3571			10.22	111.006
	69.27	-0.925	10.24	35.2857			10.24	109.719
	73.044	-0.875	10.26	36.2381			10.26	107.092
	76.954	-0.975	10.28	36.1191			10.28	116.229
	77.592	-0.95	10.3	35.5238			10.3	121.95
	77.893	-0.875	10.32	36.1191			10.32	122.977
	80.733	-0.975	10.34	35.2857			10.34	124.068
	81.975	-0.975	10.36	35.8809			10.36	121.401
	85.311	-0.925	10.38	36.5952			10.38	116.657
	86.223	-0.9	10.4	36.9524			10.4	109.118
	89.007	-0.85	10.42	38.1429			10.42	103.941
	89.794	-0.875	10.44	37.5476			10.44	108.657
	90.247	-0.8	10.46	36.7143			10.46	109.69
	90.396	-0.825	10.48	36.2381			10.48	109.32
	98.03	-0.9	10.5	37.4286			10.5	114.255
	106.491	-0.975	10.52	34.8095			10.52	116.576
	106.924	-0.975	10.54	36.9524			10.54	114.515
	107.086	-0.975	10.56	37.7857			10.56	117.401
	110.458	-0.975	10.58	35.7619			10.58	114.053
	111.406	-0.975	10.6	35.8809			10.6	114.475
	114.474	-0.95	10.62	35.1667			10.62	117.517
	115.804	-0.95	10.64	38.8571			10.64	116.812
	118.518	-0.975	10.66	34.9286			10.66	116.582
	119.588	-0.975	10.68	35.7619			10.68	115.219
			10.7	35.7619			10.7	109.921
			10.72	35.7619			10.72	112.143
			10.74	36.5952			10.74	101.378
			10.76	36.3571			10.76	98.215
			10.78	36			10.78	103.387
			10.8	36.5952			10.8	103.3
			10.82	36.7143			10.82	105.309
			10.84	35.8809			10.84	107.508
			10.86	37.3095			10.86	107.462
			10.88	36.7143			10.88	111.156
			10.9	38.0238			10.9	109.216
			10.92	36.1191			10.92	104.512
			10.94	35.8809			10.94	104.524
			10.96	36.2381			10.96	103.439
			10.98	35.1667			10.98	106.746
			11	34.6905			11	103.271
			11.02	36.8333			11.02	99.5714
			11.04	37.1905			11.04	98.6248
			11.06	35.6429			11.06	98.7287
			11.08	35.8809			11.08	91.2828
			11.1	35.7619			11.1	90.8153
			11.12	36.2381			11.12	93.6378
			11.14	35.1667			11.14	97.9841
			11.16	36.5952			11.16	98.798
			11.18	34.9286			11.18	98.4747
			11.2	34.0952			11.2	101.072
			11.22	35.8809			11.22	102.238
			11.24	35.6429			11.24	98.0707
			11.26	35.7619			11.26	99.1731
			11.28	35.7619			11.28	98.5324
			11.3	36.7143			11.3	99.1962
			11.32	35.4048			11.32	101.707
			11.34	34.4524			11.34	101.124
			11.36	35.7619			11.36	105.453
			11.38	36.1191			11.38	106.596
			11.4	37.1905			11.4	100.299
			11.42	34.8095			11.42	99.4618
			11.44	36.8333			11.44	93.3088
			11.46	34.4524			11.46	91.6003
			11.48	36.2381			11.48	90.1399
			11.5	34.6905			11.5	88.2929
			11.52	35.7619			11.52	91.6522
			11.54	35.2857			11.54	95.8081
			11.56	35.2857			11.56	94.0938
			11.58	36.8333			11.58	97.026
			11.6	37.1905			11.6	95.1674
			11.62	35.0476			11.62	98.7807
			11.64	35.6429			11.64	101.084
			11.66	36.1191			11.66	100.281
			11.68	35.8809			11.68	98.596
			11.7	35.8809			11.7	96.9105
			11.72	35.2857			11.72	95.9581
			11.74	35.4048			11.74	94.0592
			11.76	35.5238			11.76	94.0418
			11.78	35.1667			11.78	93.8976
			11.8	35.1667			11.8	97.2915
			11.82	35.7619			11.82	93.2165
			11.84	36.4762			11.84	92.4892
			11.86	35.2857			11.86	92.2352
			11.88	35.0476			11.88	93.7128
			11.9	34.5714			11.9	99.1212
			11.92	34.9286			11.92	102.446
			11.94	35.7619			11.94	100.524
			11.96	35.0476			11.96	103.883
			11.98	34.8095			11.98	101.551
			12	34.8095			12	99.4444
			12.02	36			12.02	98.798
			12.04	35.4048			12.04	91.4848
			12.06	35.8809			12.06	91.7215
			12.08	35.2857			12.08	85.5628
			12.1	34.3333			12.1	85.0433
			12.12	35.6429			12.12	86.8615
			12.14	34.6905			12.14	87.2943
			12.16	34.9286			12.16	89.2742
			12.18	36.2381			12.18	93.8513
			12.2	34.2143			12.2	92.974
			12.22	34.2143			12.22	91.1616
			12.24	36.1191			12.24	92.8008
			12.26	33.9762			12.26	94.9422
			12.28	35.4048			12.28	96.3795
			12.3	34.9286			12.3	94.0938
			12.32	34.0952			12.32	93.6436
			12.34	36			12.34	94.1804
			12.36	33.0238			12.36	97.5397
			12.38	35.8809			12.38	97.0837
			12.4	34.6905			12.4	99.2251
			12.42	35.0476			12.42	97.1125
			12.44	35.2857			12.44	95.0866
			12.46	34.6905			12.46	91.7388
			12.48	33.5			12.48	90.5613
			12.5	34.3333			12.5	91.4156
			12.52	34.8095			12.52	93.4011
			12.54	34.4524			12.54	93.7417
			12.56	34.4524			12.56	91.3174
			12.58	34.0952			12.58	86.9595
			12.6	35.0476			12.6	85.1472
			12.62	34.8095			12.62	88.2467
			12.64	32.9048			12.64	90.1053
			12.66	34.9286			12.66	90.7287
			12.68	34.3333			12.68	90.3131
			12.7	34.3333			12.7	90.0245
			12.72	33.8571			12.72	89.3261
			12.74	33.2619			12.74	85.5224
			12.76	35.4048			12.76	85.6667
			12.78	36.2381			12.78	85.0318
			12.8	34.9286			12.8	83.4445
			12.82	36.3571			12.82	85.0548
			12.84	34.6905			12.84	86.4575
			12.86	34.8095			12.86	87.6696
			12.88	36.2381			12.88	89.3435
			12.9	34.6905			12.9	85.7879
			12.92	35.0476			12.92	83.1905
			12.94	34.9286			12.94	82.7403
			12.96	35.2857			12.96	82.3247
			12.98	33.8571			12.98	87.9523
			13	35.0476			13	93.2337
			13.02	33.7381			13.02	96.0043
			13.04	36			13.04	97.9322
			13.06	34.0952			13.06	94.1573
			13.08	33.2619			13.08	88.2179
			13.1	33.7381			13.1	85.0375
			13.12	34.2143			13.12	80.7027
			13.14	34.5714			13.14	80.5353
			13.16	37.7857			13.16	81.7244
			13.18	33.1429			13.18	85.6666
			13.2	34.5714			13.2	91.1847
			13.22	34.6905			13.22	89.3838
			13.24	35.5238			13.24	86.0072
			13.26	35.0476			13.26	84.3333
			13.28	33.6191			13.28	83.2655
			13.3	34.4524			13.3	79.7965
			13.32	33.7381			13.32	78.4632
			13.34	35.1667			13.34	76.5988
			13.36	34.2143			13.36	75.5195
			13.38	34.8095			13.38	71.3117
			13.4	33.0238			13.4	72.4661
			13.42	34.5714			13.42	73.2973
			13.44	35.1667			13.44	80.4372
			13.46	34.4524			13.46	81.8457
			13.48	32.4286			13.48	81.1184
			13.5	33.3809			13.5	77.1472
			13.52	33.8571			13.52	75.0346
			13.54	34.0952			13.54	76.062
			13.56	36.1191			13.56	77.2626
			13.58	35.1667			13.58	75.0577
			13.6	34.0952			13.6	78.3939
			13.62	34.9286			13.62	78.9423
			13.64	34.5714			13.64	79.0346
			13.66	33.9762			13.66	78.7633
			13.68	33.8571			13.68	76.4949
			13.7	33.9762			13.7	78.1804
			13.72	33.5			13.72	75.1789
			13.74	34.0952			13.74	72.6277
			13.76	32.5476			13.76	73.3203
			13.78	33.7381			13.78	70.7633
			13.8	35.1667			13.8	75.4848
			13.82	33.0238			13.82	80.8816
			13.84	34.5714			13.84	81.1702
			13.86	35.4048			13.86	82.9654
			13.88	33.3809			13.88	85.4877
			13.9	34.0952			13.9	86.417
			13.92	34.6905			13.92	87.4791
			13.94	35.7619			13.94	80.0678
			13.96	35.6429			13.96	78.7229
			13.98	33.9762			13.98	79.5599
			14	33.5			14	74.2496
			14.02	33.3809			14.02	72.4776
			14.04	33.7381			14.04	74.8268
			14.06	33.9762			14.06	73.355
			14.08	35.2857			14.08	73.0607
			14.1	34.0952			14.1	70.9943
			14.12	35.2857			14.12	71.5714
			14.14	33.5			14.14	76.6854
			14.16	34.4524			14.16	74.9538
			14.18	34.3333			14.18	80.466
			14.2	35.1667			14.2	84.316
			14.22	34.0952			14.22	82.3073
			14.24	33.8571			14.24	79.456
			14.26	35.4048			14.26	77.7648
			14.28	34.9286			14.28	80.1025
			14.3	34.9286			14.3	76.7836
			14.32	34.5714			14.32	73.5743
			14.34	35.1667			14.34	75
			14.36	34.0952			14.36	72.6681
			14.38	33.9762			14.38	71.1905
			14.4	33.5			14.4	67.0173
			14.42	33.6191			14.42	69.1068
			14.44	35.6429			14.44	70.4805
			14.46	35.2857			14.46	69.7879
			14.48	33.7381			14.48	71.2136
			14.5	33.8571			14.5	73.8572
			14.52	34.5714			14.52	74.6595
			14.54	34.5714			14.54	76.0448
			14.56	33.9762			14.56	74.2035
			14.58	33.0238			14.58	75.987
			14.6	33.8571			14.6	72.1775
			14.62	33.5			14.62	71.5829
			14.64	34.8095			14.64	69.1356
			14.66	34.4524			14.66	70.163
			14.68	32.5476			14.68	71.1846
			14.7	34.9286			14.7	73.4992
			14.72	33.9762			14.72	74.9134
			14.74	33.1429			14.74	75.6233
			14.76	35.0476			14.76	76.2121
			14.78	34.8095			14.78	77.0086
			14.8	33.3809			14.8	75.0519
			14.82	34.5714			14.82	72.3448
			14.84	35.1667			14.84	75.9928
			14.86	33.5			14.86	76.5469
			14.88	35.4048			14.88	77.1876
			14.9	34.6905			14.9	80.1429
			14.92	33.1429			14.92	79.0751
			14.94	35.1667			14.94	78.3824
			14.96	35.7619			14.96	73.938
			14.98	34.0952			14.98	71.0981
			15	34.2143			15	71.5368
			15.02	33.6191			15.02	69.1645
			15.04	33.1429			15.04	69.7475
			15.06	34.3333			15.06	72.7548
			15.08	35.6429			15.08	74.3651
			15.1	32.6667			15.1	74.8846
			15.12	33.9762			15.12	73.8802
			15.14	33.6191			15.14	76.2006
			15.16	35.1667			15.16	73.4531
			15.18	35.7619			15.18	71.7215
			15.2	33.3809			15.2	73.1126
			15.22	35.7619			15.22	77.2223
			15.24	34.4524			15.24	81.0087
			15.26	34.6905			15.26	79.0115
			15.28	35.1667			15.28	75.7273
			15.3	33.1429			15.3	73.4473
			15.32	33.8571			15.32	70.7345
			15.34	34.8095			15.34	67.71
			15.36	34.4524			15.36	69.4185
			15.38	33.8571			15.38	73.3261
			15.4	35.5238			15.4	74.29
			15.42	36.2381			15.42	74.5786
			15.44	33.7381			15.44	70.9191
			15.46	35.7619			15.46	68.4372
			15.48	35.1667			15.48	71.0057
			15.5	35.2857			15.5	71.075
			15.52	34.8095			15.52	76.6277
			15.54	34.2143			15.54	82.065
			15.56	33.8571			15.56	81.1241
			15.58	33.3809			15.58	82.4921
			15.6	34.0952			15.6	78.2323
			15.62	33.9762			15.62	77.101
			15.64	33.0238			15.64	76.1313
			15.66	35.2857			15.66	70.3882
			15.68	34.2143			15.68	67.3233
			15.7	34.3333			15.7	67.0577
			15.72	35.0476			15.72	62.6133
			15.74	34.2143			15.74	65.9668
			15.76	34.2143			15.76	64.7893
			15.78	35.4048			15.78	69.0664
			15.8	34.5714			15.8	69.8283
			15.82	35.5238			15.82	71.6638
			15.84	33.7381			15.84	69.4358
			15.86	35.1667			15.86	72.4257
			15.88	33.7381			15.88	68.9798
			15.9	33.8571			15.9	68.8066
			15.92	32.9048			15.92	67.3174
			15.94	35.7619			15.94	65.3434
			15.96	33.7381			15.96	66.7345
			15.98	34.8095			15.98	69.7071
			16	34.0952			16	68.7662
			16.02	34.5714			16.02	72.5007
			16.04	32.7857			16.04	70.6191
			16.06	35.8809			16.06	73.684
			16.08	35.2857			16.08	73.1414
			16.1	33.6191			16.1	75.912
			16.12	34.4524			16.12	79.8254
			16.14	33.7381			16.14	80.0505
			16.16	33.0238			16.16	79.7389
			16.18	34.0952			16.18	79.2598
			16.2	34.9286			16.2	77.4474
			16.22	34.0952			16.22	76.2468
			16.24	33.3809			16.24	71.0231
			16.26	35.1667			16.26	71.8946
			16.28	33.7381			16.28	73.505
			16.3	35.8809			16.3	74.7922
			16.32	34.3333			16.32	75.7792
			16.34	35.1667			16.34	76.8586
			16.36	35.1667			16.36	79.7099
			16.38	35.1667			16.38	79.1385
			16.4	34.6905			16.4	74.9018
			16.42	33.3809			16.42	72.5353
			16.44	34.8095			16.44	70.3824
			16.46	35.4048			16.46	69.2568
			16.48	33.2619			16.48	65.7128
			16.5	33.7381			16.5	62.2438
			16.52	33.1429			16.52	66.873
			16.54	32.5476			16.54	67.6407
			16.56	33.7381			16.56	70.0765
			16.58	35.6429			16.58	78.0361
			16.6	35.0476			16.6	78.596
			16.62	33.9762			16.62	79.5888
			16.64	33.5			16.64	75.2078
			16.66	35.0476			16.66	70.9077
			16.68	35.4048			16.68	68.1659
			16.7	32.4286			16.7	63.381
			16.72	33.3809			16.72	64.7027
			16.74	34.0952			16.74	67.1905
			16.76	33.6191			16.76	67.4676
			16.78	35.4048			16.78	68.7316
			16.8	34.3333			16.8	69.1241
			16.82	33.2619			16.82	71.0173
			16.84	35.5238			16.84	72.3737
			16.86	34.6905			16.86	77.2684
			16.88	33.5			16.88	78.671
			16.9	33.9762			16.9	82.1573
			16.92	34.3333			16.92	83.3232
			16.94	33.0238			16.94	80.189
			16.96	31.9524			16.96	77.2973
			16.98	33.6191			16.98	72.697
			17	33.7381			17	74.2554
			17.02	34.5714			17.02	76.8124
			17.04	33.8571			17.04	72.5701
			17.06	33.9762			17.06	71.306
			17.08	34.8095			17.08	67.1039
			17.1	35.5238			17.1	65.7014
			17.12	36.1191			17.12	65.9668
			17.14	34.2143			17.14	65.0953
			17.16	33.7381			17.16	67.86
			17.18	33.7381			17.18	72.6393
			17.2	32.3095			17.2	72.4084
			17.22	33.8571			17.22	73.9957
			17.24	35.0476			17.24	74.1111
			17.26	33.0238			17.26	72.7951
			17.28	31.8333			17.28	70.8326
			17.3	35.5238			17.3	66.9885
			17.32	33.0238			17.32	63.0057
			17.34	36			17.34	65.228
			17.36	33.5			17.36	64.0216
			17.38	35.1667			17.38	66.7518
			17.4	33.0238			17.4	68.3045
			17.42	34.4524			17.42	66.7691
			17.44	34.0952			17.44	66.6133
			17.46	33.8571			17.46	65.1184
			17.48	33.6191			17.48	63.2597
			17.5	32.9048			17.5	64.7836
			17.52	32.9048			17.52	65.3896
			17.54	36			17.54	66.2785
			17.56	34.9286			17.56	68.6912
			17.58	33.7381			17.58	69.9784
			17.6	33.2619			17.6	68.9105
			17.62	33.7381			17.62	66.925
			17.64	33.9762			17.64	62.5787
			17.66	32.7857			17.66	65.1357
			17.68	33.2619			17.68	66.9365
			17.7	33.8571			17.7	69.886
			17.72	33.5			17.72	70.0591
			17.74	34.3333			17.74	73.9148
			17.76	35.0476			17.76	74.694
			17.78	32.3095			17.78	73.834
			17.8	32.5476			17.8	74.8441
			17.82	35.0476			17.82	82.8499
			17.84	33.5			17.84	81.9495
			17.86	33.9762			17.86	82.0015
			17.88	34.2143			17.88	79.9755
			17.9	33.9762			17.9	80.9106
			17.92	33.6191			17.92	78.8788
			17.94	32.5476			17.94	73.3319
			17.96	34.6905			17.96	70.14
			17.98	34.9286			17.98	69.3492
			18	33.9762			18	65.2164
			18.02	33.8571			18.02	64.4776
			18.04	33.5			18.04	66.5267
			18.06	34.2143			18.06	66.8268
			18.08	34.2143			18.08	68.6854
			18.1	34.0952			18.1	69.5743
			18.12	32.7857			18.12	67.4444
			18.14	33.6191			18.14	66.1573
			18.16	35.6429			18.16	68.8932
			18.18	35.6429			18.18	73.3838
			18.2	34.6905			18.2	75.3059
			18.22	34.3333			18.22	75.5368
			18.24	34.2143			18.24	77.7936
			18.26	34.4524			18.26	79
			18.28	33.3809			18.28	76.6219
			18.3	33.0238			18.3	73.1933
			18.32	33.5			18.32	71.4329
			18.34	33.7381			18.34	71.052
			18.36	35.4048			18.36	69.8687
			18.38	34.0952			18.38	67.7561
			18.4	34.0952			18.4	67.3867
			18.42	35.1667			18.42	68.4488
			18.44	33.9762			18.44	67.4618
			18.46	34.2143			18.46	67.9409
			18.48	34.4524			18.48	67.1212
			18.5	33.3809			18.5	68.2006
			18.52	34.3333			18.52	71.3406
			18.54	35.8809			18.54	74.7403
			18.56	34.5714			18.56	75.3117
			18.58	37.1905			18.58	76.5354
			18.6	33.9762			18.6	74.3247
			18.62	34.3333			18.62	77.3319
			18.64	35.5238			18.64	71.71
			18.66	33.1429			18.66	71.9813
			18.68	33.1429			18.68	74.9712
			18.7	34.9286			18.7	76.8586
			18.72	34.0952			18.72	72.57
			18.74	33.2619			18.74	71.5714
			18.76	34.8095			18.76	72.2006
			18.78	34.9286			18.78	73.6551
			18.8	35.0476			18.8	73.7879
			18.82	34.8095			18.82	75.9986
			18.84	34.4524			18.84	77.0029
			18.86	34.3333			18.86	75.6869
			18.88	33.8571			18.88	74.5902
			18.9	34.5714			18.9	74.0938
			18.92	33.8571			18.92	69.0491
			18.94	34.8095			18.94	73.2857
			18.96	32.9048			18.96	75.8254
			18.98	34.3333			18.98	77.0144
			19	35.1667			19	76.4314
			19.02	36.2381			19.02	77.3261
			19.04	34.9286			19.04	76.6912
			19.06	34.4524			19.06	74.4921
			19.08	33.8571			19.08	70.3824
			19.1	35.1667			19.1	71.2367
			19.12	34.2143			19.12	68.1544
			19.14	33.6191			19.14	71.8831
			19.16	34.2143			19.16	74.7922
			19.18	34.4524			19.18	77.8687
			19.2	33.5			19.2	78.2265
			19.22	33.9762			19.22	80.3391
			19.24	33.9762			19.24	80.5412
			19.26	35.6429			19.26	78.5325
			19.28	34.3333			19.28	76.8644
			19.3	33.1429			19.3	75.1905
			19.32	33.9762			19.32	78.1226
			19.34	33.5			19.34	79.2193
			19.36	34.3333			19.36	81.0491
			19.38	32.7857			19.38	82.7576
			19.4	35.8809			19.4	78.6537
			19.42	35.0476			19.42	77.9265
			19.44	35.2857			19.44	74.7403
			19.46	34.5714			19.46	69.9611
			19.48	33.3809			19.48	69.9668
			19.5	33.1429			19.5	66.267
			19.52	33.5			19.52	66.7345
			19.54	34.2143			19.54	70.6133
			19.56	33.3809			19.56	66.2034
			19.58	34.4524			19.58	71.3463
			19.6	33.1429			19.6	74.8557
			19.62	33.9762			19.62	76.7258
			19.64	33.5			19.64	81.2164
			19.66	32.9048			19.66	79.9928
			19.68	33.0238			19.68	83.733
			19.7	34.2143			19.7	86.0938
			19.72	32.4286			19.72	79.9523
			19.74	33.1429			19.74	77.3434
			19.76	34.5714			19.76	75.202
			19.78	35.0476			19.78	72.2929
			19.8	35.6429			19.8	75.7446
			19.82	33.2619			19.82	77.303
			19.84	33.8571			19.84	80.8759
			19.86	33.2619			19.86	79.2713
			19.88	32.6667			19.88	76.8124
			19.9	33.8571			19.9	73.9034
			19.92	33.7381			19.92	77.4878
			19.94	33.6191			19.94	73.9784
			19.96	34.3333			19.96	80.8701
			19.98	33.9762			19.98	84.1833
			20	33.6191			20	82.3651
			20.02	33.6191			20.02	80.1198
			20.04	34.2143			20.04	79.762
			20.06	32.5476			20.06	77.2511
			20.08	34.2143			20.08	78.5786
			20.1	36			20.1	72.5526
			20.12	34.2143			20.12	75.8254
			20.14	34.5714			20.14	71.8023
			20.16	34.6905			20.16	69.8975
			20.18	31.9524			20.18	67.8023
			20.2	34.0952			20.2	68.316
			20.22	34.0952			20.22	69.9725
			20.24	34.3333			20.24	68.2756
			20.26	34.3333			20.26	72.5065
			20.28	33.8571			20.28	78.6826
			20.3	33.1429			20.3	79.785
			20.32	34.5714			20.32	80.3968
			20.34	33.7381			20.34	77.6147
			20.36	33.7381			20.36	77.0318
			20.38	33.5			20.38	73.8976
			20.4	35.2857			20.4	72.8702
			20.42	33.8571			20.42	77.8803
			20.44	34.4524			20.44	82.85
			20.46	33.0238			20.46	82.2035
			20.48	33.7381			20.48	79.3175
			20.5	35.1667			20.5	80.57
			20.52	34.4524			20.52	80.2929
			20.54	35.2857			20.54	79.9697
			20.56	34.4524			20.56	81.6608
			20.58	33.8571			20.58	77.3838
			20.6	33.8571			20.6	78.6248
			20.62	34.5714			20.62	72.9509
			20.64	33.7381			20.64	71.3348
			20.66	32.6667			20.66	74.9711
			20.68	32.3095			20.68	78.9307
			20.7	33.6191			20.7	77.3203
			20.72	33.8571			20.72	78.2843
			20.74	33.6191			20.74	78.8846
			20.76	32.7857			20.76	79.8774
			20.78	33.7381			20.78	78.3305
			20.8	33.5			20.8	77.9495
			20.82	33.2619			20.82	77.3319
			20.84	32.1905			20.84	78.6248
			20.86	33.0238			20.86	71.9927
			20.88	34.9286			20.88	73.5166
			20.9	33.8571			20.9	77.4127
			20.92	35.2857			20.92	75.4214
			20.94	34.3333			20.94	75.9986
			20.96	33.3809			20.96	74.6422
			20.98	36			20.98	76.4777
			21	33.2619			21	78.1342
			21.02	35.5238			21.02	79.3868
			21.04	34.3333			21.04	78.8788
			21.06	34.5714			21.06	80.8528
			21.08	33.8571			21.08	80.5873
			21.1	35.8809			21.1	82.215
			21.12	35.5238			21.12	80.7027
			21.14	35.2857			21.14	82.6364
			21.16	34.2143			21.16	82.1515
			21.18	33.5			21.18	82.8904
			21.2	34.0952			21.2	76.4084
			21.22	34.6905			21.22	73.9495
			21.24	34.0952			21.24	73.5339
			21.26	35.4048			21.26	75.3232
			21.28	35.6429			21.28	70.5844
			21.3	33.9762			21.3	68.2814
			21.32	35.1667			21.32	67.5368
			21.34	35.1667			21.34	71.2944
			21.36	34.2143			21.36	72.2698
			21.38	34.4524			21.38	74.0534
			21.4	35.4048			21.4	79.6176
			21.42	35.8809			21.42	85.0664
			21.44	36.3571			21.44	85.5858
			21.46	37.5476			21.46	83.3059
			21.48	35.6429			21.48	82.4285
			21.5	37.3095			21.5	84.4834
			21.52	38.3809			21.52	83.5945
			21.54	40.0476			21.54	77.6263
			21.56	37.9048			21.56	76.5757
			21.58	38.8571			21.58	72.9509
			21.6	42.6667			21.6	75.2655
			21.62	42.4286			21.62	76.5989
			21.64	43.8571			21.64	78.8672
			21.66	44.4524			21.66	85.1068
			21.68	47.3095			21.68	87.8139
			21.7	49.3334			21.7	82.8903
			21.72	49.2143			21.72	78.5556
			21.74	57.1905			21.74	73.1241
			21.76	60.2857			21.76	76.039
			21.78	64.4523			21.78	78.4344
			21.8	67.3095			21.8	76.8702
			21.82	69.3334			21.82	81.7937
			21.84	71.7143			21.84	83.1732
			21.86	85.2857			21.86	82.2208
			21.88	82.6666			21.88	80.2929
			21.9	86.9523			21.9	78.5902
			21.92	83.9762			21.92	76.8066
			21.94	83.0238			21.94	77.0259
			21.96	77.0714			21.96	74.7518
			21.98	70.0477			21.98	76.3564
			22	69.2143			22	80.8412
			22.02	63.6191			22.02	83.8196
			22.04	55.2857			22.04	85.2107
			22.06	52.6666			22.06	82.6133
			22.08	48.262			22.08	80.3045
			22.1	46.5952			22.1	81.4993
			22.12	44.8095			22.12	80.7489
			22.14	42.9048			22.14	81.7129
			22.16	41.8333			22.16	82.7518
			22.18	37.3095			22.18	84.4892
			22.2	39.6905			22.2	86.0361
			22.22	40.0476			22.22	81.0837
			22.24	37.3095			22.24	81.811
			22.26	37.3095			22.26	79.2366
			22.28	36.2381			22.28	78.671
			22.3	37.0714			22.3	78.0072
			22.32	36.1191			22.32	75.127
			22.34	35.6429			22.34	77.4877
			22.36	36.7143			22.36	78.2785
			22.38	35.6429			22.38	78.8153
			22.4	35.0476			22.4	77.28
			22.42	35.2857			22.42	75.1212
			22.44	34.6905			22.44	78.1457
			22.46	35.5238			22.46	80.4719
			22.48	32.5476			22.48	80.3795
			22.5	35.0476			22.5	78.4228
			22.52	34.8095			22.52	74.6191
			22.54	34.0952			22.54	73.3435
			22.56	35.1667			22.56	71.3059
			22.58	34.8095			22.58	72.6219
			22.6	33.5			22.6	78.798
			22.62	35.1667			22.62	82.2496
			22.64	35.4048			22.64	84.368
			22.66	33.5			22.66	78.6364
			22.68	36.1191			22.68	77.2164
			22.7	35.2857			22.7	74.7864
			22.72	34.8095			22.72	77.9899
			22.74	34.8095			22.74	77.7648
			22.76	35.4048			22.76	77.9553
			22.78	35.6429			22.78	74.6595
			22.8	33.2619			22.8	75.658
			22.82	35.4048			22.82	70.9249
			22.84	33.2619			22.84	75.5657
			22.86	34.0952			22.86	77.0895
			22.88	34.8095			22.88	80.1717
			22.9	33.9762			22.9	82.925
			22.92	34.6905			22.92	83.7965
			22.94	34.9286			22.94	81.101
			22.96	33.2619			22.96	82.977
			22.98	34.0952			22.98	80.9452
			23	33.2619			23	79.6003
			23.02	34.3333			23.02	80.1544
			23.04	34.0952			23.04	79.9466
			23.06	34.5714			23.06	81.5108
			23.08	32.9048			23.08	80.824
			23.1	34.6905			23.1	79.1385
			23.12	33.0238			23.12	79.5195
			23.14	35.0476			23.14	75.1155
			23.16	35.4048			23.16	70.5671
			23.18	34.0952			23.18	73.0144
			23.2	34.3333			23.2	74.9077
			23.22	33.2619			23.22	77.3088
			23.24	33.3809			23.24	78.4055
			23.26	33.1429			23.26	79.4675
			23.28	34.6905			23.28	82.215
			23.3	34.2143			23.3	81.2049
			23.32	32.9048			23.32	79.6695
			23.34	33.2619			23.34	83.1847
			23.36	34.9286			23.36	82.2669
			23.38	34.2143			23.38	79.4271
			23.4	33.8571			23.4	75.5714
			23.42	34.9286			23.42	75.606
			23.44	34.2143			23.44	75.9235
			23.46	33.3809			23.46	74.7461
			23.48	33.0238			23.48	74.7345
			23.5	34.2143			23.5	81.0953
			23.52	33.9762			23.52	78.5498
			23.54	34.0952			23.54	78.5729
			23.56	32.7857			23.56	77.534
			23.58	33.2619			23.58	79.254
			23.6	33.6191			23.6	74.192
			23.62	34.2143			23.62	70.394
			23.64	33.3809			23.64	71.202
			23.66	34.6905			23.66	72.3564
			23.68	33.7381			23.68	68.6854
			23.7	33.3809			23.7	74.2497
			23.72	34.5714			23.72	74.5152
			23.74	34.2143			23.74	76.7547
			23.76	33.3809			23.76	76.4026
			23.78	33.2619			23.78	76.1255
			23.8	34.2143			23.8	75.3117
			23.82	34.4524			23.82	74.4516
			23.84	33.5			23.84	75.912
			23.86	32.4286			23.86	81.7475
			23.88	34.2143			23.88	84.6855
			23.9	34.0952			23.9	86.0881
			23.92	35.7619			23.92	84.4777
			23.94	32.5476			23.94	78.0765
			23.96	34.0952			23.96	73.736
			23.98	34.9286			23.98	75.4733
			24	32.7857			24	80.2237
			24.02	34.0952			24.02	81.9322
			24.04	32.6667			24.04	88.2294
			24.06	33.1429			24.06	86.7402
			24.08	35.0476			24.08	81.1876
			24.1	32.7857			24.1	75.1154
			24.12	33.5			24.12	73.2568
			24.14	32.6667			24.14	74.1111
			24.16	31.8333			24.16	74.6652
			24.18	34.9286			24.18	72.8701
			24.2	33.2619			24.2	75.2136
			24.22	34.2143			24.22	73.5166
			24.24	34.2143			24.24	72.3334
			24.26	34.4524			24.26	70.8673
			24.28	33.3809			24.28	73.0606
			24.3	33.9762			24.3	75.5137
			24.32	34.2143			24.32	74.8441
			24.34	32.6667			24.34	74.8441
			24.36	33.6191			24.36	73.9033
			24.38	33.9762			24.38	73.7533
			24.4	33.6191			24.4	73.8341
			24.42	32.7857			24.42	72.4604
			24.44	34.6905			24.44	75.3521
			24.46	32.9048			24.46	77.6609
			24.48	33.6191			24.48	76.368
			24.5	34.2143			24.5	75.3117
			24.52	34.3333			24.52	74.4574
			24.54	32.9048			24.54	74.7402
			24.56	33.3809			24.56	74.9885
			24.58	33.0238			24.58	71.0924
			24.6	33.7381			24.6	74.8961
			24.62	35.0476			24.62	76.8067
			24.64	33.2619			24.64	76.3276
			24.66	33.6191			24.66	75.2943
			24.68	32.7857			24.68	74.5959
			24.7	32.7857			24.7	75.681
			24.72	32.4286			24.72	72.3679
			24.74	32.7857			24.74	73.5397
			24.76	32.9048			24.76	79.9004
			24.78	34.4524			24.78	81.28
			24.8	32.9048			24.8	82.6653
			24.82	33.2619			24.82	81.1645
			24.84	32.7857			24.84	78.1515
			24.86	33.7381			24.86	76.3045
			24.88	33.7381			24.88	73.3434
			24.9	33.3809			24.9	81.4358
			24.92	34.3333			24.92	81.8052
			24.94	34.3333			24.94	81.355
			24.96	35.8809			24.96	78.3651
			24.98	32.5476			24.98	75.8369
			25	33.1429			25	77.3319
			25.02	34.5714			25.02	74.9885
			25.04	33.2619			25.04	78.0707
			25.06	32.5476			25.06	84.1371
			25.08	33.2619			25.08	81.6032
			25.1	34.0952			25.1	78.2554
			25.12	33.8571			25.12	71.075
			25.14	33.2619			25.14	70.0014
			25.16	33.5			25.16	70.8729
			25.18	34.5714			25.18	68.6103
			25.2	33.8571			25.2	72.0909
			25.22	32.7857			25.22	74.8268
			25.24	33.3809			25.24	75.6522
			25.26	33.9762			25.26	75.6003
			25.28	33.7381			25.28	73.9668
			25.3	32.9048			25.3	70.8961
			25.32	32.6667			25.32	68.0044
			25.34	33.9762			25.34	71.3291
			25.36	33.8571			25.36	73.9784
			25.38	33.9762			25.38	73.355
			25.4	32.6667			25.4	74.6191
			25.42	32.4286			25.42	75.583
			25.44	32.9048			25.44	75.2655
			25.46	32.4286			25.46	73.0259
			25.48	33.6191			25.48	76.8643
			25.5	33.9762			25.5	78.746
			25.52	35.1667			25.52	81.4704
			25.54	33.2619			25.54	80.6682
			25.56	32.9048			25.56	83.8716
			25.58	33.5			25.58	84.2064
			25.6	33.2619			25.6	87.2597
			25.62	32.4286			25.62	86.7749
			25.64	33.9762			25.64	83.4732
			25.66	34.5714			25.66	78.0533
			25.68	34.0952			25.68	75.5656
			25.7	32.6667			25.7	72.9047
			25.72	35.2857			25.72	73.834
			25.74	32.1905			25.74	76.5007
			25.76	33.2619			25.76	78.5382
			25.78	32.6667			25.78	79.0692
			25.8	35.1667			25.8	77.3088
			25.82	33.6191			25.82	82.2323
			25.84	33.8571			25.84	85.2511
			25.86	34.4524			25.86	83.6292
			25.88	32.4286			25.88	83.7388
			25.9	34.0952			25.9	84.4084
			25.92	32.7857			25.92	78.7229
			25.94	33.5			25.94	75.8542
			25.96	33.8571			25.96	74.2496
			25.98	33.8571			25.98	78.8499
			26	32.9048			26	83.8947
			26.02	33.3809			26.02	84.9452
			26.04	32.6667			26.04	87.6753
			26.06	32.4286			26.06	89.4762
			26.08	32.7857			26.08	85.6379
			26.1	34.0952			26.1	84.9625
			26.12	34.9286			26.12	86.8153
			26.14	33.0238			26.14	87.3233
			26.16	32.6667			26.16	83.4214
			26.18	32.0714			26.18	81.5974
			26.2	33.7381			26.2	79.1559
			26.22	33.9762			26.22	77.9957
			26.24	34.0952			26.24	75.837
			26.26	33.7381			26.26	78.2843
			26.28	33.2619			26.28	83.8024
			26.3	33.9762			26.3	84.7201
			26.32	34.3333			26.32	84.2295
			26.34	34.3333			26.34	84.2237
			26.36	32.9048			26.36	83.4791
			26.38	32.4286			26.38	78.7287
			26.4	33.9762			26.4	82.3246
			26.42	33.5			26.42	82.7287
			26.44	33.1429			26.44	84.0793
			26.46	34.3333			26.46	87.7273
			26.48	32.4286			26.48	88.9567
			26.5	33.6191			26.5	88.0505
			26.52	34.0952			26.52	86.7172
			26.54	34.6905			26.54	82.544
			26.56	33.6191			26.56	87.0693
			26.58	33.2619			26.58	84.8124
			26.6	33.8571			26.6	83.1155
			26.62	32.9048			26.62	84.0563
			26.64	32.9048			26.64	81.0953
			26.66	33.1429			26.66	82.4633
			26.68	33.1429			26.68	80.8298
			26.7	32.9048			26.7	75.1039
			26.72	32.3095			26.72	77.5628
			26.74	32.6667			26.74	77.5859
			26.76	32.6667			26.76	77.4012
			26.78	33.1429			26.78	78.7345
			26.8	33.7381			26.8	80.0043
			26.82	34.4524			26.82	86.6595
			26.84	33.8571			26.84	85.5339
			26.86	34.2143			26.86	83.4906
			26.88	33.5			26.88	88.189
			26.9	35.1667			26.9	86.544
			26.92	33.7381			26.92	83.1501
			26.94	32.9048			26.94	83.381
			26.96	33.6191			26.96	82.9538
			26.98	32.9048			26.98	83.9813
			27	33.9762			27	81.0491
			27.02	33.9762			27.02	80.7547
			27.04	33.7381			27.04	81.0202
			27.06	33.7381			27.06	78.5036
			27.08	33.2619			27.08	76.6335
			27.1	33.5			27.1	78.3824
			27.12	33.0238			27.12	79.1096
			27.14	34.3333			27.14	83.9351
			27.16	33.7381			27.16	89.5685
			27.18	34.5714			27.18	90.3304
			27.2	35.0476			27.2	89.3723
			27.22	34.0952			27.22	87.8542
			27.24	34.0952			27.24	86.5555
			27.26	34.4524			27.26	83.1443
			27.28	32.6667			27.28	75.5021
			27.3	32.1905			27.3	78.4286
			27.32	32.3095			27.32	78.14
			27.34	32.9048			27.34	76.316
			27.36	34.3333			27.36	76.7027
			27.38	33.1429			27.38	81.5166
			27.4	32.9048			27.4	82.7864
			27.42	31.3571			27.42	82.9769
			27.44	32.5476			27.44	80.9624
			27.46	35.2857			27.46	84.6277
			27.48	33.8571			27.48	82.0418
			27.5	33.7381			27.5	80.4488
			27.52	34.0952			27.52	81.5801
			27.54	32.9048			27.54	85.7763
			27.56	34.3333			27.56	83.7099
			27.58	34.4524			27.58	85.557
			27.6	34.4524			27.6	85.886
			27.62	33.7381			27.62	83.3002
			27.64	32.5476			27.64	82.798
			27.66	34.6905			27.66	81.8976
			27.68	35.6429			27.68	83.7446
			27.7	33.9762			27.7	85.4358
			27.72	33.5			27.72	84.7374
			27.74	33.0238			27.74	86.9019
			27.76	33.7381			27.76	85.4185
			27.78	33.7381			27.78	85.1587
			27.8	33.7381			27.8	89.9899
			27.82	33.2619			27.82	90.3593
			27.84	34.3333			27.84	87.2539
			27.86	32.7857			27.86	84.0447
			27.88	32.0714			27.88	79.5887
			27.9	34.6905			27.9	75.9177
			27.92	33.9762			27.92	70.3881
			27.94	34.3333			27.94	69.6378
			27.96	32.3095			27.96	70.8672
			27.98	33.0238			27.98	73.9783
			28	33.3809			28	74.9653
			28.02	33.5			28.02	79.1269
			28.04	33.1429			28.04	81.6031
			28.06	33.6191			28.06	83.2251
			28.08	33.7381			28.08	77.8341
			28.1	34.3333			28.1	78.0361
			28.12	33.7381			28.12	78.9308
			28.14	33.1429			28.14	80.5815
			28.16	33.5			28.16	78.1053
			28.18	34.8095			28.18	81.2106
			28.2	33.9762			28.2	85.4357
			28.22	33.0238			28.22	87.0808
			28.24	33.3809			28.24	80.697
			28.26	33.5			28.26	80.3507
			28.28	33.0238			28.28	80.5585
			28.3	34.5714			28.3	76.1025
			28.32	33.3809			28.32	72.3045
			28.34	33.1429			28.34	75.6869
			28.36	34.2143			28.36	75.381
			28.38	35.0476			28.38	73.7648
			28.4	34.6905			28.4	70.7229
			28.42	33.9762			28.42	68.9509
			28.44	33.6191			28.44	71.5945
			28.46	33.2619			28.46	76.5758
			28.48	35.2857			28.48	79.2309
			28.5	33.5			28.5	87.1501
			28.52	32.5476			28.52	88.9625
			28.54	33.8571			28.54	91.2367
			28.56	33.1429			28.56	93.9668
			28.58	34.3333			28.58	92.9221
			28.6	34.5714			28.6	91.3232
			28.62	33.5			28.62	92.8239
			28.64	34.8095			28.64	89.5801
			28.66	35.0476			28.66	85.736
			28.68	32.5476			28.68	79.508
			28.7	33.7381			28.7	74.8557
			28.72	35.1667			28.72	70.3305
			28.74	33.0238			28.74	68.3564
			28.76	34.6905			28.76	70.1227
			28.78	34.4524			28.78	76.495
			28.8	34.0952			28.8	87.0751
			28.82	32.5476			28.82	89.6898
			28.84	33.9762			28.84	91.5138
			28.86	35.4048			28.86	89.6321
			28.88	36			28.88	86.8384
			28.9	35.0476			28.9	80.3795
			28.92	35.1667			28.92	76.4199
			28.94	34.0952			28.94	75.3579
			28.96	34.8095			28.96	76.0967
			28.98	34.0952			28.98	77.8918
			29	33.0238			29	80.0275
			29.02	35.1667			29.02	83.6984
			29.04	35.0476			29.04	83.4733
			29.06	34.4524			29.06	79.2886
			29.08	33.6191			29.08	79.3347
			29.1	34.8095			29.1	75.6638
			29.12	36			29.12	70.2497
			29.14	34.8095			29.14	71.7158
			29.16	34.0952			29.16	72.8298
			29.18	34.9286			29.18	71.5888
			29.2	35.6429			29.2	69.6609
			29.22	34.5714			29.22	71.7735
			29.24	33.5			29.24	74.9769
			29.26	35.6429			29.26	71.987
			29.28	34.0952			29.28	70.5902
			29.3	34.4524			29.3	71.2944
			29.32	34.0952			29.32	73.7532
			29.34	35.4048			29.34	73.4877
			29.36	34.9286			29.36	73.3261
			29.38	35.6429			29.38	73.8282
			29.4	35.8809			29.4	70.2381
			29.42	34.6905			29.42	69.6551
			29.44	35.1667			29.44	67.7619
			29.46	34.0952			29.46	69.049
			29.48	36.3571			29.48	74.9076
			29.5	37.0714			29.5	77.101
			29.52	35.1667			29.52	75.658
			29.54	35.1667			29.54	80.6681
			29.56	35.8809			29.56	77.1472
			29.58	34.5714			29.58	79.5945
			29.6	36.7143			29.6	79.0636
			29.62	34.4524			29.62	80.5354
			29.64	35.2857			29.64	81.1819
			29.66	34.9286			29.66	78.2266
			29.68	34.6905			29.68	79.6003
			29.7	35.5238			29.7	80.062
			29.72	34.9286			29.72	77.2626
			29.74	34.6905			29.74	75.6869
			29.76	35.1667			29.76	73.8456
			29.78	35.2857			29.78	72.6566
			29.8	35.6429			29.8	69.28
			29.82	34.9286			29.82	68.8471
			29.84	36.4762			29.84	73.1068
			29.86	36			29.86	72.5931
			29.88	36.1191			29.88	75.2886
			29.9	36			29.9	73.5974
			29.92	35.2857			29.92	75.0288
			29.94	35.0476			29.94	73.4011
			29.96	35.5238			29.96	73.1645
			29.98	37.0714			29.98	75.6003
			30	33.7381			30	77.8571
			30.02	35.4048			30.02	77.9437
			30.04	34.5714			30.04	76.1486
			30.06	36			30.06	72.824
			30.08	36.2381			30.08	71.0924
			30.1	35.0476			30.1	64.2179
			30.12	36.7143			30.12	64.5873
			30.14	35.4048			30.14	67.5137
			30.16	35.7619			30.16	71.3983
			30.18	36.2381			30.18	72.7951
			30.2	35.7619			30.2	76.1833
			30.22	35.5238			30.22	78.0823
			30.24	36.5952			30.24	76.3391
			30.26	34.9286			30.26	73.153
			30.28	34.6905			30.28	71.3463
			30.3	34.6905			30.3	77.6147
			30.32	36.2381			30.32	78.9308
			30.34	36.4762			30.34	78.1977
			30.36	35.8809			30.36	81.811
			30.38	34.4524			30.38	84.5931
			30.4	34.4524			30.4	86.925
			30.42	37.6667			30.42	89.4185
			30.44	36.2381			30.44	87.0982
			30.46	37.3095			30.46	92.1371
			30.48	39.2143			30.48	89.6609
			30.5	37.9048			30.5	85.4993
			30.52	38.7381			30.52	81.2453
			30.54	37.9048			30.54	77.1414
			30.56	37.9048			30.56	75.3809
			30.58	39.2143			30.58	74.1111
			30.6	38.9762			30.6	69.5224
			30.62	38.3809			30.62	69.9957
			30.64	38.3809			30.64	71.4329
			30.66	40.8809			30.66	75.9986
			30.68	38.2619			30.68	75.7273
			30.7	41.3571			30.7	77.7013
			30.72	37.7857			30.72	77.5512
			30.74	39.8095			30.74	79.1039
			30.76	40.7619			30.76	75.9813
			30.78	40.8809			30.78	76.1948
			30.8	41.7143			30.8	77.0202
			30.82	43.2619			30.82	80.2756
			30.84	41.8333			30.84	80.1948
			30.86	46.8334			30.86	76.6912
			30.88	45.5238			30.88	73.6032
			30.9	47.5477			30.9	75.5541
			30.92	47.7857			30.92	76.9163
			30.94	47.3095			30.94	78.9942
			30.96	51.4763			30.96	80.8124
			30.98	54.5714			30.98	80.772
			31	54.0952			31	80.4199
			31.02	57.1905			31.02	75.5484
			31.04	61.238			31.04	75.3406
			31.06	65.0477			31.06	76.7836
			31.08	71			31.08	78.8673
			31.1	78.5			31.1	80.1948
			31.12	83.262			31.12	81.7186
			31.14	95.0477			31.14	76.7201
			31.16	95.5238			31.16	76.8817
			31.18	103.5			31.18	76.9914
			31.2	119.333			31.2	77.0953
			31.22	123.5			31.22	78.9307
			31.24	125.762			31.24	78.7171
			31.26	129.929			31.26	80.9798
			31.28	130.286			31.28	78.469
			31.3	132.191			31.3	75.9812
			31.32	124.929			31.32	79.0173
			31.34	117.309			31.34	80.5469
			31.36	112.071			31.36	82.5498
			31.38	95.0477			31.38	85.7071
			31.4	96.3571			31.4	86.6306
			31.42	81.9523			31.42	89.8398
			31.44	79.8095			31.44	87.7215
			31.46	66.238			31.46	89.9899
			31.48	63.8571			31.48	88.2987
			31.5	58.0237			31.5	84.5584
			31.52	54.9286			31.52	80.0274
			31.54	50.762			31.54	78.5152
			31.56	51.238			31.56	79.6696
			31.58	48.3809			31.58	76.5411
			31.6	48.0237			31.6	79.6349
			31.62	46.3571			31.62	81.5858
			31.64	44.9286			31.64	79.4617
			31.66	41			31.66	78.671
			31.68	42.6667			31.68	76.3045
			31.7	40.1667			31.7	77.9957
			31.72	40.0476			31.72	79.1674
			31.74	41.1191			31.74	76.2698
			31.76	42.0714			31.76	79.9812
			31.78	42.4286			31.78	77.101
			31.8	38.9762			31.8	73.7763
			31.82	39.8095			31.82	76.9971
			31.84	36.8333			31.84	77.2164
			31.86	38.3809			31.86	79.5079
			31.88	36.7143			31.88	76.8528
			31.9	39.3333			31.9	76.8759
			31.92	36.8333			31.92	75.1328
			31.94	38.1429			31.94	71.2655
			31.96	37.0714			31.96	71.4676
			31.98	38.9762			31.98	74.5151
			32	35.5238			32	76.241
			32.02	40.2857			32.02	75.2713
			32.04	35.6429			32.04	72.6912
			32.06	37.7857			32.06	78.1111
			32.08	38.3809			32.08	80.4372
			32.1	39.0952			32.1	82.3997
			32.12	37.9048			32.12	84.4199
			32.14	37.0714			32.14	86.4921
			32.16	38.8571			32.16	86.2266
			32.18	37.9048			32.18	81.3896
			32.2	38.8571			32.2	84.7893
			32.22	39.8095			32.22	88.5642
			32.24	39.2143			32.24	88.7143
			32.26	40.6429			32.26	89.1703
			32.28	37.7857			32.28	88.1082
			32.3	38.2619			32.3	89.1357
			32.32	39.4524			32.32	82.873
			32.34	38.9762			32.34	82.4517
			32.36	37.5476			32.36	84.9683
			32.38	39.8095			32.38	84.8933
			32.4	37.7857			32.4	87.1674
			32.42	37.0714			32.42	87.8081
			32.44	36.7143			32.44	86.3131
			32.46	38.2619			32.46	83.2482
			32.48	38.1429			32.48	81.7244
			32.5	36.7143			32.5	85.0375
			32.52	36			32.52	90.7634
			32.54	37.1905			32.54	92.8355
			32.56	36.2381			32.56	98.5844
			32.58	37.3095			32.58	99.0289
			32.6	36.5952			32.6	97.7763
			32.62	35.5238			32.62	90.5786
			32.64	36.1191			32.64	87.4675
			32.66	35.7619			32.66	82.7518
			32.68	35.8809			32.68	83.7041
			32.7	35.0476			32.7	83.4733
			32.72	35.7619			32.72	86.417
			32.74	35.5238			32.74	84.4199
			32.76	35.0476			32.76	86.2438
			32.78	34.4524			32.78	82.8499
			32.8	37.1905			32.8	81.9668
			32.82	35.1667			32.82	78.6652
			32.84	37.5476			32.84	79.7272
			32.86	35.4048			32.86	85.505
			32.88	36.7143			32.88	85.6147
			32.9	34.4524			32.9	80.9856
			32.92	35.5238			32.92	80.7604
			32.94	35.1667			32.94	84.3795
			32.96	34.3333			32.96	82.1457
			32.98	35.0476			32.98	79.329
			33	35.6429			33	80.1775
			33.02	34.8095			33.02	82.821
			33.04	34.5714			33.04	86.6363
			33.06	37.1905			33.06	87.9582
			33.08	37.1905			33.08	92.2872
			33.1	35.0476			33.1	97.8514
			33.12	36.2381			33.12	93.4647
			33.14	35.5238			33.14	91.4387
			33.16	36			33.16	90.3593
			33.18	36			33.18	90.9827
			33.2	35.0476			33.2	95.4444
			33.22	38.1429			33.22	97.9148
			33.24	36.2381			33.24	96.3621
			33.26	36.9524			33.26	93.834
			33.28	36.8333			33.28	93.0144
			33.3	34.5714			33.3	94.0361
			33.32	37.0714			33.32	96.0274
			33.34	36.2381			33.34	98.7403
			33.36	35.7619			33.36	98.6479
			33.38	35.6429			33.38	98.1573
			33.4	35.8809			33.4	95.8427
			33.42	36.7143			33.42	95.1501
			33.44	36.8333			33.44	96.3449
			33.46	36.4762			33.46	95.0924
			33.48	37.4286			33.48	92.2699
			33.5	35.5238			33.5	90.088
			33.52	36.8333			33.52	90.4805
			33.54	36.3571			33.54	92.1025
			33.56	35.7619			33.56	95.6003
			33.58	35.2857			33.58	100.276
			33.6	37.3095			33.6	102.302
			33.62	36.1191			33.62	100.235
			33.64	37.0714			33.64	99.1501
			33.66	34.5714			33.66	96.3275
			33.68	35.2857			33.68	99.5252
			33.7	36.9524			33.7	99.7273
			33.72	36.2381			33.72	101.984
			33.74	36.7143			33.74	105.505
			33.76	36.7143			33.76	104.397
			33.78	35.1667			33.78	101.898
			33.8	35.7619			33.8	106.527
			33.82	35.5238			33.82	104.916
			33.84	36.5952			33.84	103.237
			33.86	36.1191			33.86	102.567
			33.88	36.9524			33.88	101.811
			33.9	35.6429			33.9	102.388
			33.92	35.8809			33.92	102.227
			33.94	35.5238			33.94	104.362
			33.96	37.0714			33.96	109.378
			33.98	37.0714			33.98	109.268
			34	35.7619			34	105.921
			34.02	35.2857			34.02	105.32
			34.04	38.1429			34.04	102.856
			34.06	35.1667			34.06	101.967
			34.08	37.0714			34.08	99.4502
			34.1	34.5714			34.1	94.8268
			34.12	35.6429			34.12	90.8903
			34.14	36.8333			34.14	90.2323
			34.16	35.5238			34.16	91.7908
			34.18	34.8095			34.18	98.2439
			34.2	36.1191			34.2	103.416
			34.22	35.8809			34.22	110.238
			34.24	37.1905			34.24	114.232
			34.26	36.8333			34.26	110.03
			34.28	35.7619			34.28	106.527
			34.3	35.8809			34.3	102.128
			34.32	36.9524			34.32	99.0232
			34.34	34.0952			34.34	99.4791
			34.36	36.3571			34.36	102.279
			34.38	38.1429			34.38	109.794
			34.4	37.3095			34.4	110.994
			34.42	35.1667			34.42	106.567
			34.44	35.7619			34.44	101.164
			34.46	34.9286			34.46	96.3968
			34.48	36.1191			34.48	95.6926
			34.5	34.6905			34.5	95.6522
			34.52	36.3571			34.52	101.003
			34.54	36.5952			34.54	105.528
			34.56	35.6429			34.56	106.371
			34.58	35.6429			34.58	107.248
			34.6	34.8095			34.6	105.165
			34.62	37.4286			34.62	102.319
			34.64	33.9762			34.64	107.595
			34.66	35.7619			34.66	107.485
			34.68	36.4762			34.68	110.007
			34.7	35.4048			34.7	106.838
			34.72	35.5238			34.72	110.613
			34.74	35.6429			34.74	111.849
			34.76	36			34.76	110.18
			34.78	35.6429			34.78	110.048
			34.8	36.1191			34.8	114.648
			34.82	35.5238			34.82	111.935
			34.84	37.1905			34.84	111.202
			34.86	35.8809			34.86	106.717
			34.88	36.8333			34.88	108.397
			34.9	37.0714			34.9	106.908
			34.92	36.2381			34.92	103.052
			34.94	36.8333			34.94	103.537
			34.96	36.5952			34.96	108.264
			34.98	36			34.98	110.042
			35	34.8095			35	111.929
			35.02	36			35.02	116.945
			35.04	35.5238			35.04	118.007
			35.06	35.2857			35.06	111.693
			35.08	36.9524			35.08	110.111
			35.1	37.0714			35.1	108.893
			35.12	36.5952			35.12	113.655
			35.14	35.2857			35.14	113.88
			35.16	37.9048			35.16	112.864
			35.18	34.6905			35.18	113.066
			35.2	35.8809			35.2	108.859
			35.22	37.0714			35.22	100.137
			35.24	36.2381			35.24	99.2367
			35.26	37.6667			35.26	94.2035
			35.28	38.0238			35.28	96.0102
			35.3	35.8809			35.3	98.9366
			35.32	36			35.32	100.778
			35.34	36.2381			35.34	102.244
			35.36	35.8809			35.36	107.814
			35.38	37.3095			35.38	109.338
			35.4	36			35.4	110.879
			35.42	37.0714			35.42	109.286
			35.44	37.5476			35.44	109.805
			35.46	35.2857			35.46	108.501
			35.48	37.0714			35.48	108.835
			35.5	37.1905			35.5	105.089
			35.52	36.9524			35.52	103.519
			35.54	36.4762			35.54	106.244
			35.56	37.5476			35.56	107.658
			35.58	36.3571			35.58	105.938
			35.6	36.2381			35.6	105.678
			35.62	35.2857			35.62	108.789
			35.64	37.0714			35.64	108.685
			35.66	37.7857			35.66	106.348
			35.68	37.1905			35.68	102.821
			35.7	37.4286			35.7	104.108
			35.72	36.3571			35.72	103.866
			35.74	36.7143			35.74	103.369
			35.76	34.6905			35.76	105.58
			35.78	35.6429			35.78	111.156
			35.8	37.4286			35.8	107.877
			35.82	37.1905			35.82	106.977
			35.84	36.1191			35.84	106.025
			35.86	36.2381			35.86	104.206
			35.88	36.5952			35.88	104.478
			35.9	36.4762			35.9	101.672
			35.92	36.5952			35.92	100.091
			35.94	37.1905			35.94	100.206
			35.96	35.5238			35.96	99.5483
			35.98	37.3095			35.98	101.794
			36	38.3809			36	106.919
			36.02	37.9048			36.02	110.296
			36.04	34.9286			36.04	111.606
			36.06	37.5476			36.06	105.638
			36.08	35.4048			36.08	99.2424
			36.1	36.2381			36.1	95.0982
			36.12	36			36.12	91.9409
			36.14	36.5952			36.14	92.2756
			36.16	37.6667			36.16	94.1573
			36.18	36.5952			36.18	97.2799
			36.2	36.3571			36.2	100.743
			36.22	38.2619			36.22	104.31
			36.24	35.8809			36.24	108.229
			36.26	37.1905			36.26	112.639
			36.28	35.7619			36.28	109.644
			36.3	36.1191			36.3	108.056
			36.32	34.5714			36.32	102.936
			36.34	36.8333			36.34	100.408
			36.36	36.2381			36.36	98.2612
			36.38	34.9286			36.38	98.0823
			36.4	36.8333			36.4	103.381
			36.42	36.4762			36.42	106.007
			36.44	35.0476			36.44	104.916
			36.46	36.9524			36.46	102.071
			36.48	35.8809			36.48	99.1443
			36.5	37.0714			36.5	98.3015
			36.52	37.0714			36.52	93.961
			36.54	38.1429			36.54	90.4401
			36.56	36.7143			36.56	96.1775
			36.58	36.4762			36.58	96.2699
			36.6	36.4762			36.6	100.628
			36.62	34.9286			36.62	99.8254
			36.64	37.4286			36.64	100.564
			36.66	36.3571			36.66	100.997
			36.68	37.4286			36.68	100.143
			36.7	36.7143			36.7	99.075
			36.72	35.7619			36.72	100.732
			36.74	33.2619			36.74	94.8845
			36.76	36.1191			36.76	96.0216
			36.78	36.1191			36.78	96.2872
			36.8	33.9762			36.8	95.1789
			36.82	36.2381			36.82	93.2742
			36.84	36.7143			36.84	90.6133
			36.86	36.2381			36.86	92.5815
			36.88	36			36.88	91.9409
			36.9	37.1905			36.9	89.6956
			36.92	36.4762			36.92	93.0318
			36.94	35.6429			36.94	96.3622
			36.96	38.0238			36.96	97.0837
			36.98	36.4762			36.98	97.0087
			37	37.4286			37	93.8629
			37.02	37.7857			37.02	93.5627
			37.04	37.0714			37.04	88.3853
			37.06	36.4762			37.06	85.6493
			37.08	37.3095			37.08	89.4242
			37.1	34.6905			37.1	89.9899
			37.12	36.8333			37.12	90.8557
			37.14	36.4762			37.14	91.7503
			37.16	36.1191			37.16	90.0187
			37.18	36.3571			37.18	89.2857
			37.2	36.2381			37.2	81.2107
			37.22	37.9048			37.22	79.7908
			37.24	35.7619			37.24	86.6422
			37.26	35.5238			37.26	86.0245
			37.28	37.3095			37.28	86.0015
			37.3	38.0238			37.3	85.6263
			37.32	37.9048			37.32	84.8413
			37.34	36.8333			37.34	83.912
			37.36	37.1905			37.36	80.8933
			37.38	37.9048			37.38	80.8009
			37.4	37.1905			37.4	79.4964
			37.42	36.9524			37.42	75.7157
			37.44	37.7857			37.44	73.9553
			37.46	37.5476			37.46	76.5527
			37.48	41.5952			37.48	81.811
			37.5	38.0238			37.5	88.1717
			37.52	38.7381			37.52	95.8427
			37.54	40.5238			37.54	96.57
			37.56	40.0476			37.56	94.2555
			37.58	39.8095			37.58	88.4835
			37.6	39.8095			37.6	84.1602
			37.62	39.2143			37.62	82.6826
			37.64	39.9286			37.64	78.1919
			37.66	42.7857			37.66	79.3059
			37.68	42.9048			37.68	77.0779
			37.7	45.8809			37.7	79.0634
			37.72	44.3333			37.72	84.2929
			37.74	46.1191			37.74	84.1024
			37.76	51.4763			37.76	87.8485
			37.78	48.738			37.78	85.1587
			37.8	52.9048			37.8	83.0635
			37.82	53.738			37.82	85.4877
			37.84	59.9286			37.84	83.1039
			37.86	58.8571			37.86	85.3896
			37.88	66.4762			37.88	88.9971
			37.9	67.3095			37.9	85.9668
			37.92	69.8095			37.92	86.2496
			37.94	73.5			37.94	80.4892
			37.96	73.9762			37.96	79.6465
			37.98	69.5714			37.98	78.3997
			38	72.0714			38	76.2179
			38.02	69.6905			38.02	78.0418
			38.04	66.1191			38.04	81.2626
			38.06	62.3095			38.06	84.4776
			38.08	60.2857			38.08	84.6797
			38.1	61			38.1	83.0116
			38.12	55.6429			38.12	81.4416
			38.14	54.0952			38.14	78.8211
			38.16	52.6666			38.16	71.837
			38.18	51.4763			38.18	73.9033
			38.2	50.762			38.2	72.0332
			38.22	47.7857			38.22	77.8168
			38.24	45.6429			38.24	78.6191
			38.26	47.7857			38.26	82.9481
			38.28	46.5952			38.28	82.8961
			38.3	45.7619			38.3	82.5671
			38.32	47.1905			38.32	78.8903
			38.34	45.4048			38.34	80.1602
			38.36	47.0714			38.36	76.9278
			38.38	49.5714			38.38	81.3088
			38.4	49.3334			38.4	80.8412
			38.42	46.8334			38.42	82.8845
			38.44	46.9523			38.44	78.7806
			38.46	47.6666			38.46	79.8427
			38.48	45.8809			38.48	78.1861
			38.5	45.8809			38.5	76.6451
			38.52	48.3809			38.52	72.8529
			38.54	43.9762			38.54	71.7793
			38.56	45.0476			38.56	69.9091
			38.58	42.1905			38.58	71.404
			38.6	42.3095			38.6	69.1414
			38.62	42.6667			38.62	70.9365
			38.64	42.3095			38.64	70.0476
			38.66	41.4762			38.66	70.1977
			38.68	41.2381			38.68	70.4863
			38.7	41.7143			38.7	73.3492
			38.72	38.7381			38.72	75.9524
			38.74	38.5			38.74	77.7302
			38.76	39.4524			38.76	77.2858
			38.78	37.9048			38.78	75.7389
			38.8	37.9048			38.8	73.8052
			38.82	36.7143			38.82	75.6696
			38.84	36.1191			38.84	75.4213
			38.86	40.1667			38.86	78.0476
			38.88	36.9524			38.88	79.1269
			38.9	38.5			38.9	77.9956
			38.92	38.6191			38.92	76.8643
			38.94	36.2381			38.94	72.7431
			38.96	37.9048			38.96	72.0909
			38.98	35.5238			38.98	76.5699
			39	37.4286			39	74.0129
			39.02	38.1429			39.02	78.7171
			39.04	37.7857			39.04	77.2568
			39.06	37.5476			39.06	76.1082
			39.08	37.5476			39.08	75.3809
			39.1	38.0238			39.1	69.2338
			39.12	36.8333			39.12	66.5498
			39.14	36.8333			39.14	68.5469
			39.16	36.7143			39.16	64.5411
			39.18	35.6429			39.18	64.8124
			39.2	37.4286			39.2	64.0909
			39.22	35.5238			39.22	67.8658
			39.24	36.3571			39.24	72.114
			39.26	37.3095			39.26	75.4329
			39.28	37.4286			39.28	76.9971
			39.3	37.7857			39.3	77.7129
			39.32	36.4762			39.32	75.2194
			39.34	35.5238			39.34	70.2381
			39.36	35.6429			39.36	68.4892
			39.38	36			39.38	71.6522
			39.4	36.1191			39.4	72.2525
			39.42	36			39.42	73.3954
			39.44	35.0476			39.44	75.733
			39.46	36.5952			39.46	76.241
			39.48	36.4762			39.48	76.6046
			39.5	37.4286			39.5	74.8326
			39.52	36.2381			39.52	71.6349
			39.54	35.8809			39.54	73.1991
			39.56	34.8095			39.56	70.1688
			39.58	34.6905			39.58	69.0491
			39.6	35.0476			39.6	69.5801
			39.62	38.8571			39.62	71.1501
			39.64	38.2619			39.64	75.2886
			39.66	35.4048			39.66	75.8542
			39.68	37.6667			39.68	74.2381
			39.7	34.6905			39.7	73.5627
			39.72	37.9048			39.72	72.6681
			39.74	36.1191			39.74	72.039
			39.76	34.3333			39.76	68.7027
			39.78	36			39.78	70.0592
			39.8	35.2857			39.8	72.9509
			39.82	35.8809			39.82	74.4286
			39.84	38.0238			39.84	78.3767
			39.86	35.2857			39.86	79.4849
			39.88	36.9524			39.88	79.2367
			39.9	36.5952			39.9	76.6682
			39.92	35.4048			39.92	72.57
			39.94	35.2857			39.94	67.2655
			39.96	36			39.96	64.6393
			39.98	38.1429			39.98	66.5902
			40	37.3095			40	67.9928
			40.02	36.9524			40.02	68.2872
			40.04	35.4048			40.04	68.8528
			40.06	37.0714			40.06	69.7706
			40.08	38.5			40.08	70.9192
			40.1	36.1191			40.1	71.202
			40.12	36.4762			40.12	71.4733
			40.14	36.7143			40.14	71.6811
			40.16	38.0238			40.16	66.065
			40.18	38.5			40.18	60.9106
			40.2	37.4286			40.2	59.5945
			40.22	37.7857			40.22	59.5253
			40.24	36.1191			40.24	61.5339
			40.26	36.8333			40.26	65.4878
			40.28	37.3095			40.28	69.0548
			40.3	35.6429			40.3	71.6638
			40.32	36.7143			40.32	74.4747
			40.34	36.4762			40.34	76.5584
			40.36	37.3095			40.36	74.619
			40.38	36.7143			40.38	71.658
			40.4	36.9524			40.4	65.9495
			40.42	36			40.42	62.1573
			40.44	38.2619			40.44	59
			40.46	36.8333			40.46	62.6883
			40.48	36.3571			40.48	67.9524
			40.5	38.9762			40.5	68.5354
			40.52	35.2857			40.52	69.3088
			40.54	38.0238			40.54	71.5945
			40.56	35.0476			40.56	67.7389
			40.58	37.1905			40.58	67.4156
			40.6	38.0238			40.6	66.2439
			40.62	37.4286			40.62	66.6133
			40.64	37.1905			40.64	64.7605
			40.66	35.7619			40.66	59.4445
			40.68	36.2381			40.68	58.7806
			40.7	36.8333			40.7	57.9956
			40.72	36.1191			40.72	58.9249
			40.74	36			40.74	63.6926
			40.76	37.6667			40.76	67.0808
			40.78	38.8571			40.78	63.4791
			40.8	37.1905			40.8	63.4849
			40.82	37.5476			40.82	59.6349
			40.84	34.9286			40.84	56.3045
			40.86	36.5952			40.86	54.2439
			40.88	34.2143			40.88	59.456
			40.9	36			40.9	62.6133
			40.92	37.3095			40.92	66.5209
			40.94	39.2143			40.94	65.8629
			40.96	36.3571			40.96	65.4358
			40.98	36.3571			40.98	62.6479
			41	35.7619			41	63.3463
			41.02	35.6429			41.02	61.6956
			41.04	36.2381			41.04	62.3074
			41.06	35.4048			41.06	61.3723
			41.08	35.7619			41.08	62.6075
			41.1	36.8333			41.1	64.5873
			41.12	35.8809			41.12	63.3867
			41.14	36.1191			41.14	65.2857
			41.16	34.5714			41.16	68.5411
			41.18	37.1905			41.18	65.1876
			41.2	34.4524			41.2	66.6075
			41.22	37.7857			41.22	69.0202
			41.24	36.3571			41.24	68.6277
			41.26	37.3095			41.26	68.697
			41.28	37.0714			41.28	65.8918
			41.3	38.2619			41.3	65.9264
			41.32	37.0714			41.32	65.8975
			41.34	38.0238			41.34	62.3881
			41.36	36.7143			41.36	64.5353
			41.38	35.0476			41.38	63.583
			41.4	36			41.4	63.306
			41.42	35.6429			41.42	59.1039
			41.44	35.4048			41.44	57.5974
			41.46	33.9762			41.46	59.5772
			41.48	37.3095			41.48	59.127
			41.5	35.2857			41.5	62.3708
			41.52	36.3571			41.52	66.0765
			41.54	35.5238			41.54	68.0736
			41.56	36.8333			41.56	66.7518
			41.58	37.9048			41.58	63.2828
			41.6	35.0476			41.6	63.8023
			41.62	35.4048			41.62	62.8787
			41.64	34.0952			41.64	56.7662
			41.66	36			41.66	60.9509
			41.68	36			41.68	63.5137
			41.7	36.9524			41.7	63.4733
			41.72	36.3571			41.72	61.8976
			41.74	37.6667			41.74	62.619
			41.76	36.4762			41.76	63.2251
			41.78	35.6429			41.78	63.6638
			41.8	36.5952			41.8	63.3867
			41.82	36.8333			41.82	61.3723
			41.84	35.5238			41.84	57.8572
			41.86	36.8333			41.86	54.8615
			41.88	37.4286			41.88	55.7792
			41.9	35.1667			41.9	58.9942
			41.92	37.1905			41.92	59.6291
			41.94	36.3571			41.94	63.8369
			41.96	33.8571			41.96	67.7446
			41.98	35.5238			41.98	63.0289
			42	35.1667			42	60.3968
			42.02	35.0476			42.02	57.8802
			42.04	36.2381			42.04	56.189
			42.06	36.7143			42.06	56.8702
			42.08	35.4048			42.08	54.5498
			42.1	36			42.1	57.4647
			42.12	38.2619			42.12	57.2338
			42.14	34.6905			42.14	56.5469
			42.16	36			42.16	57.5512
			42.18	36.9524			42.18	60.264
			42.2	35.8809			42.2	60.72
			42.22	35.6429			42.22	59.3463
			42.24	38.5			42.24	60.7258
			42.26	38.2619			42.26	64.9163
			42.28	38.5			42.28	64.6335
			42.3	35.4048			42.3	66.7518
			42.32	36.2381			42.32	65.1934
			42.34	35.0476			42.34	65.1645
			42.36	37.7857			42.36	59.6176
			42.38	36.8333			42.38	54.6825
			42.4	35.4048			42.4	53.2106
			42.42	33.7381			42.42	53.3954
			42.44	36.9524			42.44	51.785
			42.46	37.3095			42.46	52.697
			42.48	35.7619			42.48	51.3001
			42.5	37.5476			42.5	54.9769
			42.52	36.8333			42.52	55.0461
			42.54	37.6667			42.54	59.7099
			42.56	35.8809			42.56	61.6955
			42.58	36.5952			42.58	63.1155
			42.6	36.3571			42.6	60.2699
			42.62	34.6905			42.62	58.1515
			42.64	37.9048			42.64	56.8875
			42.66	35.4048			42.66	57.482
			42.68	36.2381			42.68	54.7807
			42.7	37.0714			42.7	54.6537
			42.72	37.1905			42.72	55.3002
			42.74	35.6429			42.74	58.4517
			42.76	37.0714			42.76	55.9293
			42.78	35.6429			42.78	56.4026
			42.8	37.5476			42.8	56.0506
			42.82	35.8809			42.82	55.785
			42.84	35.6429			42.84	54.0245
			42.86	36			42.86	54.8615
			42.88	37.1905			42.88	54.7345
			42.9	36.3571			42.9	55.3001
			42.92	36.2381			42.92	52.5411
			42.94	37.3095			42.94	53.2395
			42.96	38.5			42.96	53.0721
			42.98	36.3571			42.98	53.9899
			43	36.7143			43	57.4993
			43.02	38.1429			43.02	59.6176
			43.04	34.9286			43.04	59.4271
			43.06	36.8333			43.06	60.4892
			43.08	35.4048			43.08	58.5671
			43.1	39.4524			43.1	58.544
			43.12	36.1191			43.12	56.6277
			43.14	37.1905			43.14	55.2136
			43.16	35.4048			43.16	56.9683
			43.18	36.3571			43.18	55.8312
			43.2	37.0714			43.2	56.6739
			43.22	38.3809			43.22	57.0318
			43.24	38.8571			43.24	53.8802
			43.26	37.7857			43.26	53.9033
			43.28	38.1429			43.28	52.9278
			43.3	36.8333			43.3	50.342
			43.32	38.5			43.32	48.0043
			43.34	38.0238			43.34	49.0318
			43.36	37.4286			43.36	46.7518
			43.38	38.7381			43.38	49.3377
			43.4	39.3333			43.4	51.4791
			43.42	39.2143			43.42	56.3218
			43.44	36.2381			43.44	58.4459
			43.46	39.3333			43.46	54.9769
			43.48	35.0476			43.48	51.9812
			43.5	38.8571			43.5	50.8038
			43.52	38.2619			43.52	46.8788
			43.54	36.7143			43.54	50.9423
			43.56	35.6429			43.56	54.4575
			43.58	37.5476			43.58	58.5613
			43.6	37.5476			43.6	59.1558
			43.62	36.4762			43.62	58.0591
			43.64	37.9048			43.64	58.4401
			43.66	38.1429			43.66	59.7908
			43.68	37.6667			43.68	57.8341
			43.7	38.9762			43.7	56.3795
			43.72	38.0238			43.72	53.9495
			43.74	39.0952			43.74	53.3146
			43.76	39.2143			43.76	51.9351
			43.78	38.1429			43.78	56.6219
			43.8	38.3809			43.8	59.2713
			43.82	38.0238			43.82	61.6724
			43.84	39.5714			43.84	61.0491
			43.86	38.8571			43.86	61.4358
			43.88	38.6191			43.88	59.2829
			43.9	39.0952			43.9	59.6292
			43.92	38.6191			43.92	58.7749
			43.94	38.7381			43.94	61.1415
			43.96	39.0952			43.96	55.7966
			43.98	39.9286			43.98	52.0448
			44	40.0476			44	51.1905
			44.02	39.9286			44.02	54.8441
			44.04	39.6905			44.04	56.9798
			44.06	39.6905			44.06	61.9899
			44.08	42.5476			44.08	65.4762
			44.1	41.2381			44.1	63.912
			44.12	41.3571			44.12	61.3204
			44.14	44.3333			44.14	59.052
			44.16	42.7857			44.16	56.8067
			44.18	40.7619			44.18	56.2179
			44.2	44.2143			44.2	59.2655
			44.22	43.7381			44.22	61.8398
			44.24	43.5			44.24	62.0361
			44.26	46.3571			44.26	59.7331
			44.28	50.762			44.28	62.1573
			44.3	51.3571			44.3	62.3362
			44.32	53.5			44.32	60.062
			44.34	52.5477			44.34	56.9798
			44.36	54.4523			44.36	55.912
			44.38	59.6905			44.38	53.7532
			44.4	61.4763			44.4	54.6594
			44.42	64.0952			44.42	54.2901
			44.44	65.4048			44.44	56.8066
			44.46	68.262			44.46	59.4618
			44.48	68.738			44.48	59.8023
			44.5	71.9523			44.5	61.3896
			44.52	70.2857			44.52	60.1948
			44.54	70.0477			44.54	62.0188
			44.56	73.1429			44.56	64.7951
			44.58	69.2143			44.58	66.5498
			44.6	71.5952			44.6	68.8297
			44.62	68.9762			44.62	68.4776
			44.64	70.6429			44.64	66.8384
			44.66	66.4762			44.66	66.0014
			44.68	65.5238			44.68	64.6565
			44.7	59.9286			44.7	66.5324
			44.72	61			44.72	64.6334
			44.74	55.0477			44.74	67.0866
			44.76	54.8095			44.76	66.5497
			44.78	53.6191			44.78	64.6623
			44.8	50.762			44.8	60.5007
			44.82	50.8809			44.82	56.264
			44.84	47.6666			44.84	55.2539
			44.86	47.0714			44.86	52.772
			44.88	45.2857			44.88	52.1082
			44.9	44.2143			44.9	52.5122
			44.92	44.5714			44.92	52.4834
			44.94	42.6667			44.94	55.8484
			44.96	40.4048			44.96	54.0072
			44.98	42.4286			44.98	53.2568
			45	42.1905			45	50.6478
			45.02	41.8333			45.02	47.7272
			45.04	41.1191			45.04	49.8629
			45.06	39.2143			45.06	51.2655
			45.08	39.8095			45.08	51.9062
			45.1	40.5238			45.1	55.2597
			45.12	39.0952			45.12	56.2929
			45.14	38.0238			45.14	55.9062
			45.16	41.9524			45.16	54.873
			45.18	41			45.18	55.6523
			45.2	39.5714			45.2	56.0217
			45.22	39.2143			45.22	54.3189
			45.24	41			45.24	53.9957
			45.26	39.2143			45.26	52.8643
			45.28	39.5714			45.28	53.557
			45.3	38.1429			45.3	55.808
			45.32	38.8571			45.32	59.2943
			45.34	36.9524			45.34	62.2727
			45.36	37.9048			45.36	62.2554
			45.38	38.7381			45.38	61.4473
			45.4	38.8571			45.4	59.4271
			45.42	37.1905			45.42	52.8413
			45.44	36			45.44	52.7085
			45.46	38.5			45.46	51.785
			45.48	36.7143			45.48	51.1559
			45.5	37.0714			45.5	55.2021
			45.52	38.2619			45.52	55.8659
			45.54	37.4286			45.54	57.2511
			45.56	37.9048			45.56	56.0217
			45.58	39.0952			45.58	56.8702
			45.6	37.6667			45.6	60.4026
			45.62	37.1905			45.62	57.9784
			45.64	38.6191			45.64	56.3738
			45.66	37.1905			45.66	58.6826
			45.68	38.5			45.68	54.5037
			45.7	36.7143			45.7	54.7403
			45.72	37.5476			45.72	55.254
			45.74	38.7381			45.74	56.8413
			45.76	38.6191			45.76	56.9278
			45.78	38.3809			45.78	55.3579
			45.8	37.0714			45.8	53.5974
			45.82	37.0714			45.82	53.0548
			45.84	37.3095			45.84	54.746
			45.86	37.6667			45.86	56.6104
			45.88	36.5952			45.88	57.8225
			45.9	37.7857			45.9	60.4776
			45.92	37.7857			45.92	64.0505
			45.94	38.5			45.94	63.4906
			45.96	38.6191			45.96	62.9942
			45.98	36.3571			45.98	59.6753
			46	36.9524			46	59.202
			46.02	39.0952			46.02	57.2799
			46.04	36.9524			46.04	56.5007
			46.06	37.9048			46.06	54.596
			46.08	38.7381			46.08	57.7302
			46.1	38.7381			46.1	57.3088
			46.12	37.0714			46.12	56.4141
			46.14	38.2619			46.14	54.3535
			46.16	37.9048			46.16	55.8831
			46.18	36.9524			46.18	58.1746
			46.2	36.8333			46.2	57.0663
			46.22	37.1905			46.22	57.7936
			46.24	35.0476			46.24	60.5411
			46.26	36.9524			46.26	62.417
			46.28	36.8333			46.28	60.8412
			46.3	35.8809			46.3	61.6031
			46.32	37.7857			46.32	58.417
			46.34	36.9524			46.34	57.938
			46.36	36.8333			46.36	54.0361
			46.38	36			46.38	53.6782
			46.4	37.7857			46.4	51.4502
			46.42	36.4762			46.42	50.5671
			46.44	38.2619			46.44	53.0894
			46.46	36.3571			46.46	54.3824
			46.48	36.5952			46.48	54.492
			46.5	38.0238			46.5	57.0894
			46.52	38.3809			46.52	56.6796
			46.54	38.9762			46.54	54.7864
			46.56	36			46.56	54.0476
			46.58	38.7381			46.58	55.7157
			46.6	36.3571			46.6	58.3939
			46.62	37.5476			46.62	58.2727
			46.64	36.3571			46.64	55.86
			46.66	40.7619			46.66	54.5671
			46.68	37.9048			46.68	54.1284
			46.7	35.8809			46.7	51.8715
			46.72	37.1905			46.72	53.8456
			46.74	36.7143			46.74	58.6768
			46.76	38.7381			46.76	59.8254
			46.78	36.8333			46.78	61.7994
			46.8	35.4048			46.8	59.6003
			46.82	36.7143			46.82	62.5787
			46.84	36.3571			46.84	63.0635
			46.86	35.6429			46.86	61.2742
			46.88	38.2619			46.88	62.2266
			46.9	39.9286			46.9	65.2165
			46.92	36.8333			46.92	63.9755
			46.94	38.1429			46.94	63.6407
			46.96	37.7857			46.96	66.2612
			46.98	36.9524			46.98	67.7908
			47	38.5			47	67.7273
			47.02	37.0714			47.02	66.9019
			47.04	37.6667			47.04	64.3911
			47.06	36.9524			47.06	66.8673
			47.08	37.7857			47.08	64.3564
			47.1	37.4286			47.1	63.7273
			47.12	37.1905			47.12	66.3247
			47.14	35.6429			47.14	68.8066
			47.16	35.6429			47.16	70.8441
			47.18	36.5952			47.18	71.5137
			47.2	37.1905			47.2	64.4372
			47.22	38.6191			47.22	64.241
			47.24	37.7857			47.24	63.0635
			47.26	36.2381			47.26	61.5512
			47.28	36.9524			47.28	61.2453
			47.3	38.7381			47.3	66.8557
			47.32	37.3095			47.32	69.4127
			47.34	35.7619			47.34	68.4141
			47.36	37.6667			47.36	63.4444
			47.38	35.4048			47.38	62.9769
			47.4	38.9762			47.4	64.6565
			47.42	38.7381			47.42	61.7705
			47.44	35.8809			47.44	58.1399
			47.46	36.4762			47.46	58.3535
			47.48	37.6667			47.48	57.5628
			47.5	35.2857			47.5	56.6912
			47.52	36.8333			47.52	55.3347
			47.54	36.2381			47.54	58.2612
			47.56	35.8809			47.56	62.3074
			47.58	37.9048			47.58	59.9524
			47.6	37.0714			47.6	59.5772
			47.62	35.8809			47.62	60.951
			47.64	36.2381			47.64	61.0087
			47.66	38.3809			47.66	61.2915
			47.68	38.1429			47.68	60.9625
			47.7	38.0238			47.7	61.8283
			47.72	37.3095			47.72	63.9755
			47.74	38.2619			47.74	60.4141
			47.76	37.4286			47.76	59.4098
			47.78	38.6191			47.78	58.8961
			47.8	36.3571			47.8	56.8817
			47.82	36.9524			47.82	54.9308
			47.84	38.7381			47.84	53.609
			47.86	36.4762			47.86	55.0577
			47.88	36.5952			47.88	58.7114
			47.9	37.3095			47.9	60.9163
			47.92	36			47.92	59.456
			47.94	37.7857			47.94	61.7879
			47.96	36.4762			47.96	62.3247
			47.98	37.1905			47.98	59.9755
			48	38.3809			48	58.5036
			48.02	36.2381			48.02	57.0144
			48.04	37.3095			48.04	53.7244
			48.06	38.8571			48.06	52.9105
			48.08	36.1191			48.08	51.1328
			48.1	38.2619			48.1	52.8932
			48.12	38.6191			48.12	55.8312
			48.14	38.0238			48.14	55.1212
			48.16	38.2619			48.16	58.7056
			48.18	37.6667			48.18	58.6768
			48.2	37.4286			48.2	58.2323
			48.22	36.8333			48.22	58.5267
			48.24	36.9524			48.24	61.4242
			48.26	36.2381			48.26	59.1847
			48.28	36.7143			48.28	59.2193
			48.3	37.3095			48.3	55.5714
			48.32	39.3333			48.32	55.4213
			48.34	37.7857			48.34	54.1688
			48.36	37.0714			48.36	57.8052
			48.38	36			48.38	59.2193
			48.4	37.1905			48.4	61.6263
			48.42	37.7857			48.42	58.8499
			48.44	37.5476			48.44	56.9394
			48.46	38.6191			48.46	56.3449
			48.48	36.7143			48.48	56.8239
			48.5	37.6667			48.5	57.557
			48.52	39.4524			48.52	57.9668
			48.54	36.7143			48.54	55.6407
			48.56	37.1905			48.56	53.228
			48.58	36.9524			48.58	50.8615
			48.6	38.3809			48.6	48.9336
			48.62	37.5476			48.62	48.2698
			48.64	38.3809			48.64	49.6032
			48.66	38.1429			48.66	48.1198
			48.68	38.5			48.68	49.6782
			48.7	39.4524			48.7	52.3276
			48.72	38.6191			48.72	53.9437
			48.74	40.2857			48.74	56.1198
			48.76	37.7857			48.76	55.2251
			48.78	38.0238			48.78	52.1082
			48.8	38.9762			48.8	47.7042
			48.82	37.5476			48.82	44.4199
			48.84	37.7857			48.84	47.9466
			48.86	39.6905			48.86	48.8874
			48.88	37.1905			48.88	50.8326
			48.9	38.8571			48.9	51.0577
			48.92	39.2143			48.92	52.6855
			48.94	42.0714			48.94	53.8341
			48.96	38.8571			48.96	53.7591
			48.98	40.1667			48.98	53.5859
			49	38.9762			49	55.7388
			49.02	40.0476			49.02	53.9957
			49.04	40.2857			49.04	53.1125
			49.06	40.0476			49.06	51.8773
			49.08	40.8809			49.08	52.2698
			49.1	39.5714			49.1	52.7604
			49.12	41.3571			49.12	52.8412
			49.14	38.5			49.14	50.1284
			49.16	38.5			49.16	52.0793
			49.18	42.1905			49.18	51.9177
			49.2	38.9762			49.2	50.671
			49.22	41.2381			49.22	50.8846
			49.24	39.6905			49.24	46.7172
			49.26	39.8095			49.26	43.5368
			49.28	40.6429			49.28	40.4661
			49.3	39.9286			49.3	38.4113
			49.32	41.4762			49.32	41.9957
			49.34	42.0714			49.34	47.1212
			49.36	40.8809			49.36	51.7561
			49.38	42.9048			49.38	56.4488
			49.4	43.7381			49.4	54.7229
			49.42	44.0952			49.42	53.4242
			49.44	46			49.44	49.6089
			49.46	41.1191			49.46	47.4848
			49.48	44.6905			49.48	46.4228
			49.5	45.2857			49.5	48.0332
			49.52	48.262			49.52	49.6955
			49.54	46.3571			49.54	48.4892
			49.56	47.6666			49.56	45.9437
			49.58	48.6191			49.58	44.772
			49.6	48.0237			49.6	41.1357
			49.62	51.3571			49.62	42.5382
			49.64	52.5477			49.64	42.1977
			49.66	53.9763			49.66	42.4747
			49.68	55.5237			49.68	44.7142
			49.7	59.8095			49.7	46.7979
			49.72	57.9048			49.72	48.2525
			49.74	65.2857			49.74	49.0606
			49.76	70.4048			49.76	49.0548
			49.78	72.1905			49.78	50.0534
			49.8	72.1905			49.8	50.2612
			49.82	78.0238			49.82	48.2987
			49.84	74.0952			49.84	47.0693
			49.86	76.4762			49.86	45.9033
			49.88	77.4286			49.88	44.6508
			49.9	80.8809			49.9	45.6436
			49.92	81.9523			49.92	46.3651
			49.94	82.7857			49.94	48.3217
			49.96	84.5714			49.96	50.2554
[truncated: 1,502 more rows]

## Sheet: Figure 2b
Fig.2b
Ir1/NFS	74.2085	2812.58						Ir1/NFH	81.4	4168.64
	74.1085	2821.97							81.3	4207.22
	74.0085	2778.14							81.2	4262.39
	73.9085	2798.72							81.1	4277.03
	73.8085	2747.28							81	4230.44
	73.7085	2754.89							80.9	4162.72
	73.6085	2763.83							80.8	4113.37
	73.5085	2774.57							80.7	4131.13
	73.4085	2750.41							80.6	4224.14
	73.3085	2773.67							80.5	4264.02
	73.2085	2686.46							80.4	4188.43
	73.1085	2766.07							80.3	4078.16
	73.0085	2791.11							80.2	4015.95
	72.9085	2744.6							80.1	4044.41
	72.8085	2756.23							80	4117.94
	72.7085	2728.95							79.9	4184.51
	72.6085	2710.61							79.8	4176.44
	72.5085	2738.79							79.7	4080.59
	72.4085	2734.32							79.6	4014.4
	72.3085	2785.75							79.5	4017.22
	72.2085	2755.34							79.4	4057.01
	72.1085	2733.87							79.3	4095.01
	72.0085	2775.01							79.2	4099.72
	71.9085	2744.15	2774.38	2744.15	2744.15	2744.15	2774.38		79.1	4076.51
	71.8085	2767.41	2782.29	2744.15	2744.15	2744.15	2782.29		79	4047.23
	71.7085	2745.94	2792.02	2743.72	2743.72	2743.72	2792.02		78.9	4059.85
	71.6085	2812.13	2804.92	2743.68	2743.68	2743.68	2804.92		78.8	4089.17
	71.5085	2802.74	2819.99	2742.39	2742.39	2742.39	2819.99		78.7	4086.89
	71.4085	2881.45	2839.28	2741.26	2741.26	2741.26	2839.28		78.6	4054.78
	71.3085	2902.47	2861.93	2738.63	2738.63	2738.63	2861.93		78.5	4021.67
	71.2085	2890.4	2889.8	2735.56	2735.56	2735.56	2889.8		78.4	4030.49
	71.1085	2933.33	2924.36	2732.66	2732.66	2732.66	2924.36		78.3	4059.32
	71.0085	3031.27	2965.47	2728.9	2728.9	2728.9	2965.47		78.2	4101.87
	70.9085	3121.61	3012.91	2723.23	2723.23	2723.23	3012.91		78.1	4162.78
	70.8085	3108.19	3067.59	2715.76	2715.76	2715.76	3067.59		78	4204.2
	70.7085	3208.37	3132.08	2708.41	2708.41	2708.41	3132.08		77.9	4231.39
	70.6085	3280.37	3204.76	2699.03	2699.03	2699.03	3204.76		77.8	4236.01
	70.5085	3312.13	3286.39	2688.14	2688.14	2688.14	3286.39		77.7	4224.7
	70.4085	3401.57	3377.67	2676.44	2676.44	2676.44	3377.67		77.6	4194.69
	70.3085	3564.36	3477.17	2662.84	2662.84	2662.84	3477.17		77.5	4153.49
	70.2085	3657.83	3582.75	2645.95	2645.95	2645.95	3582.75		77.4	4135.76
	70.1085	3764.72	3694.51	2626.98	2626.98	2626.98	3694.51		77.3	4119.2
	70.0085	3824.64	3810.59	2605.65	2605.65	2605.65	3810.59		77.2	4094.55
	69.9085	3942.26	3929.83	2582.8	2582.8	2582.8	3929.83		77.1	4098.31
	69.8085	4012.03	4048.74	2557.31	2557.31	2557.31	4048.74		77	4119.82
	69.7085	4119.36	4165.42	2530.04	2530.04	2530.04	4165.42		76.9	4169.2
	69.6085	4156.93	4276.11	2500.25	2500.25	2500.25	4276.11		76.8	4248.82
	69.5085	4258.9	4378.89	2469.19	2469.19	2469.19	4378.89		76.7	4275.19
	69.4085	4399.77	4469.21	2435.64	2435.64	2435.64	4469.21		76.6	4243.71
	69.3085	4397.98	4543.07	2398.82	2398.82	2398.82	4543.07		76.5	4190.91
	69.2085	4511.13	4600.04	2361.35	2361.35	2361.35	4600.04		76.4	4154.01
	69.1085	4598.34	4635.21	2321.05	2321.05	2321.05	4635.21		76.3	4129.71
	69.0085	4606.83	4646.75	2278.36	2278.36	2278.36	4646.75		76.2	4147.94
	68.9085	4551.82	4634.4	2234.71	2234.71	2234.71	4634.4		76.1	4241.49
	68.8085	4541.54	4598.34	2191.27	2191.27	2191.27	4598.34		76	4317.89
	68.7085	4603.7	4537.52	2147.21	2147.21	2147.21	4537.52		75.9	4332.15
	68.6085	4511.13	4451.08	2101.16	2101.16	2101.16	4451.08		75.8	4326.3
	68.5085	4471.32	4343.17	2055.98	2055.98	2055.98	4343.17		75.7	4293.23
	68.4085	4338.5	4214.73	2010.7	2010.7	2010.71	4214.73		75.6	4249.83
	68.3085	4122.49	4069.99	1967.07	1967.07	1967.07	4069.98		75.5	4262.49
	68.2085	4055.86	3913.39	1926.66	1926.66	1926.67	3913.38		75.4	4327.84
	68.1085	3917.22	3745.35	1886.75	1886.75	1886.77	3745.33		75.3	4353.85
	68.0085	3674.38	3570.51	1848.68	1848.68	1848.74	3570.45		75.2	4342.11
	67.9085	3410.07	3394.16	1814.46	1814.46	1814.6	3394.02		75.1	4331.92
	67.8085	3240.12	3219.98	1784.55	1784.55	1784.88	3219.64		75	4294.53
	67.7085	3050.95	3049.33	1757.26	1757.26	1758.03	3048.55		74.9	4281.11
	67.6085	2832.7	2885.47	1733.01	1733.01	1734.7	2883.77		74.8	4340.18
	67.5085	2665	2731.68	1712.4	1712.4	1715.95	2728.13		74.7	4455.09
	67.4085	2492.82	2589.71	1694.54	1694.54	1701.65	2582.6		74.6	4550.46
	67.3085	2345.23	2462.3	1679.57	1679.57	1693.18	2448.69		74.5	4564.13
	67.2085	2285.3	2351.87	1667.1	1667.1	1691.97	2326.99		74.4	4513.33
	67.1085	2194.97	2259.91	1655.51	1655.51	1698.94	2216.48		74.3	4419.24
	67.0085	2141.3	2190.38	1645.39	1645.39	1717.84	2117.93		74.2	4351.64
	66.9085	2106.42	2146.05	1636.1	1636.1	1751.54	2030.61		74.1	4363.25
	66.8085	2114.47	2129.5	1627.28	1627.28	1802.99	1953.79		74	4377.53
	66.7085	2224.48	2141.61	1618.15	1618.15	1873.64	1886.12		73.9	4365.68
	66.6085	2198.54	2179.82	1606.78	1606.78	1961.65	1824.95		73.8	4345.38
	66.5085	2295.14	2242.84	1595.69	1595.69	2066.56	1771.97		73.7	4317.26
	66.4085	2348.81	2320.86	1582.58	1582.58	2179.4	1724.04		73.6	4306.53
	66.3085	2397.56	2403.67	1568.21	1568.21	2290.84	1681.04		73.5	4291.53
	66.2085	2450.78	2478.01	1552.67	1552.67	2388.48	1642.2		73.4	4285.01
	66.1085	2486.55	2530.09	1535.83	1535.83	2459.31	1606.61		73.3	4311.57
	66.0085	2568.4	2548.54	1518.01	1518.01	2492.71	1573.84		73.2	4349.42
	65.9085	2504.89	2525.09	1498.32	1498.32	2481.05	1542.36		73.1	4405.2
	65.8085	2449.88	2460.77	1479.45	1479.45	2425.96	1514.26		73	4451.88
	65.7085	2338.97	2359.76	1461.26	1461.26	2332.1	1488.91		72.9	4431.24
	65.6085	2231.64	2232.33	1444.8	1444.8	2210.19	1466.95		72.8	4377.89
	65.5085	2089.87	2090.58	1430.05	1430.05	2072.65	1447.98		72.7	4348.38
	65.4085	1978.96	1947.78	1417.68	1417.68	1933.06	1432.4		72.6	4309.19
	65.3085	1861.79	1814.31	1407.16	1407.17	1802.02	1419.45		72.5	4263.91
	65.2085	1727.62	1698.08	1398.64	1398.66	1687.62	1409.08		72.4	4241.24
	65.1085	1624.76	1603.6	1392.47	1392.52	1594.51	1401.51		72.3	4247.95
	65.0085	1536.21	1531.15	1388.12	1388.24	1523.05	1396.09		72.2	4277.27
	64.9085	1435.58	1478.88	1385.34	1385.64	1471.42	1392.49		72.1	4300.2
	64.8085	1357.77	1444.06	1384.4	1385.09	1436.86	1390.91		72	4307.69	4310.28	4307.69	4307.69	4307.69	4310.28
	64.7085	1374.76	1422.94	1384.9	1386.4	1415.44	1390.9		71.9	4282.26	4311.6	4307.69	4307.69	4307.69	4311.6
	64.6085	1348.37	1410.81	1385.09	1388.23	1402.07	1390.68		71.8	4261.55	4313.86	4308.03	4308.03	4308.03	4313.86
	64.5085	1373.42	1406.36	1385.78	1392.09	1394.8	1391.02		71.7	4277.15	4317.21	4308.66	4308.66	4308.66	4317.21
	64.4085	1361.34	1407.7	1386.01	1398.16	1390.59	1390.97		71.6	4298.3	4321.48	4309.08	4309.08	4309.08	4321.48
	64.3085	1356.87	1415.85	1386.47	1408.92	1388.69	1391.18		71.5	4345.09	4326.93	4309.22	4309.22	4309.22	4326.93
	64.2085	1375.65	1432.3	1387.03	1426.78	1388.05	1391.52		71.4	4381.69	4333.69	4308.74	4308.74	4308.74	4333.69
	64.1085	1426.64	1459.53	1387.24	1454.78	1387.69	1391.53		71.3	4347.81	4342.43	4307.76	4307.76	4307.76	4342.43
	64.0085	1445.42	1500.85	1386.5	1496.54	1386.69	1390.62		71.2	4292.81	4354.73	4307.22	4307.22	4307.22	4354.73
	63.9085	1550.97	1561.38	1385.4	1557.35	1385.47	1389.35		71.1	4280.69	4371.64	4307.42	4307.42	4307.42	4371.64
	63.8085	1597.48	1643.85	1382.29	1640.02	1382.32	1386.09		71	4319.56	4393.39	4307.78	4307.78	4307.78	4393.39
	63.7085	1786.65	1752.41	1378.26	1748.74	1378.27	1381.91		70.9	4394.86	4420.18	4307.62	4307.62	4307.62	4420.18
	63.6085	1857.31	1884.94	1370.6	1881.41	1370.61	1374.12		70.8	4514.03	4452.42	4306.45	4306.45	4306.45	4452.42
	63.5085	2076.45	2040.36	1361.48	2036.96	1361.48	1364.88		70.7	4602.12	4490.36	4303.66	4303.66	4303.66	4490.36
	63.4085	2270.99	2208.07	1348.08	2204.8	1348.08	1351.35		70.6	4612.59	4535.16	4299.65	4299.65	4299.65	4535.16
	63.3085	2410.08	2376.11	1330.77	2372.95	1330.77	1333.94		70.5	4651.86	4588.46	4295.45	4295.45	4295.45	4588.46
	63.2085	2534.41	2529.53	1310.54	2526.47	1310.54	1313.6		70.4	4741.72	4650.2	4290.66	4290.66	4290.66	4650.2
	63.1085	2645.76	2651.21	1287.6	2648.26	1287.6	1290.55		70.3	4820.4	4719.73	4284.6	4284.6	4284.6	4719.73
	63.0085	2673.94	2725.36	1262.14	2722.5	1262.14	1265		70.2	4889.13	4796.78	4277.4	4277.4	4277.4	4796.78
	62.9085	2737.89	2741.73	1235.67	2738.96	1235.67	1238.44		70.1	4959.31	4880.62	4269.19	4269.19	4269.19	4880.62
	62.8085	2694.51	2694.4	1207.51	2691.72	1207.51	1210.19		70	5029.14	4969.84	4259.91	4259.91	4259.91	4969.84
	62.7085	2606.86	2587.7	1179.64	2585.11	1179.64	1182.23		69.9	5073.37	5062.54	4249.58	4249.58	4249.58	5062.54
	62.6085	2464.64	2431.89	1152.88	2429.37	1152.88	1155.4		69.8	5130.09	5156.7	4238.52	4238.52	4238.52	5156.7
	62.5085	2198.1	2242.68	1128.29	2240.24	1128.29	1130.73		69.7	5201.74	5249.34	4226.54	4226.54	4226.54	5249.34
	62.4085	1983.88	2039.62	1108.24	2037.26	1108.24	1110.6		69.6	5217.25	5337.13	4213.44	4213.44	4213.44	5337.13
	62.3085	1818.85	1838.57	1091.82	1836.27	1091.82	1094.12		69.5	5251.96	5417.55	4199.96	4199.96	4199.96	5417.55
	62.2085	1692.73	1652.58	1078.19	1650.35	1078.19	1080.42		69.4	5357.87	5487.06	4185.83	4185.83	4185.83	5487.06
	62.1085	1509.37	1490.6	1066.67	1488.43	1066.67	1068.84		69.3	5465.29	5541.62	4170.08	4170.08	4170.08	5541.62
	62.0085	1367.16	1358.67	1058.37	1356.56	1058.37	1060.48		69.2	5554.12	5578.5	4152.68	4152.68	4152.68	5578.5
	61.9085	1300.07	1256.84	1052.59	1254.79	1052.59	1054.63		69.1	5609.64	5595.74	4133.86	4133.86	4133.86	5595.74
	61.8085	1194.53	1181.44	1047.95	1179.45	1047.95	1049.93		69	5620.8	5592.34	4114.04	4114.04	4114.04	5592.34
	61.7085	1119.84	1129.17	1045.2	1127.23	1045.2	1047.13		68.9	5579.17	5568.18	4093.8	4093.8	4093.8	5568.18
	61.6085	1097.48	1094.76	1043.8	1092.88	1043.8	1045.68		68.8	5520.19	5524.14	4073.84	4073.84	4073.84	5524.14
	61.5085	1071.99	1072.79	1042.79	1070.95	1042.79	1044.63		68.7	5494.76	5461.44	4054.41	4054.41	4054.42	5461.44
	61.4085	1052.76	1059.53	1042.24	1057.74	1042.24	1044.03		68.6	5447.86	5381.39	4035.07	4035.07	4035.07	5381.39
	61.3085	1060.36	1051.97	1042.05	1050.23	1042.05	1043.79		68.5	5372.2	5286.64	4016.09	4016.09	4016.1	5286.64
	61.2085	1051.87	1047.54	1041.7	1045.85	1041.7	1043.4		68.4	5284.18	5180.48	3997.87	3997.87	3997.89	5180.46
	61.1085	1054.55	1045.18	1041.51	1043.53	1041.51	1043.17		68.3	5113.25	5066.25	3980.6	3980.6	3980.64	5066.21
	61.0085	1072.44	1043.82	1041.27	1042.21	1041.27	1042.88		68.2	4935.4	4948.4	3965.38	3965.38	3965.49	4948.28
	60.9085	1040.69	1042.68	1040.69	1041.1	1040.69	1042.26		68.1	4839.94	4830.32	3952.35	3952.35	3952.62	4830.06
	60.8085	1021.46							68	4777.97	4714.04	3940.43	3940.43	3941.03	4713.44
	60.7085	1021.46							67.9	4701.75	4601.94	3929.18	3929.18	3930.47	4600.64
	60.6085	1023.69							67.8	4582.51	4496.73	3918.8	3918.8	3921.48	4494.05
	60.5085	1044.71							67.7	4417.99	4401.27	3909.89	3909.89	3915.22	4395.94
	60.4085	1034.42							67.6	4215.1	4318.3	3903.06	3903.06	3913.24	4308.12
	60.3085	1067.97							67.5	4064.42	4250.45	3898.87	3898.87	3917.52	4231.8
	60.2085	1038.9							67.4	4041.79	4199.31	3896.64	3896.64	3929.43	4166.53
	60.1085	1031.29							67.3	4066.11	4165.75	3894.7	3894.7	3949.97	4110.48
	60.0085	1046.05							67.2	4076.6	4151.97	3892.39	3892.39	3981.82	4062.54
	59.9085	1041.13							67.1	4079.89	4161.05	3889.92	3889.92	4028.72	4022.25
	59.8085	1012.06							67	4113.24	4195.58	3887.37	3887.37	4094.08	3988.87
	59.7085	1071.1							66.9	4192.24	4256.48	3884.33	3884.33	4179.69	3961.12
	59.6085	1110.45							66.8	4330.78	4342.39	3880.2	3880.2	4285.1	3937.49
	59.5085	1065.73							66.7	4513.12	4448.88	3874.14	3874.14	4406.72	3916.31
	59.4085	1072.88							66.6	4653.77	4568.24	3865.56	3865.56	4537.64	3896.16
	59.3085	1068.41							66.5	4767.81	4690.62	3854.97	3854.97	4668.71	3876.88
	59.2085	1101.51							66.4	4866.3	4803.47	3842.71	3842.71	4788	3858.18
	59.1085	1146.68							66.3	4933.67	4893.31	3828.96	3828.96	4882.54	3839.73
	59.0085	1138.63							66.2	4962.63	4948.18	3814.12	3814.12	4940.78	3821.52
	58.9085	1159.2							66.1	4923.63	4959.64	3798.7	3798.7	4954.63	3803.7
	58.8085	1172.17							66	4853.81	4924.8	3783.58	3783.58	4921.46	3786.93
	58.7085	1169.93							65.9	4769.29	4846.08	3769.21	3769.21	4843.88	3771.41
	58.6085	1155.17							65.8	4661.13	4731.02	3755.77	3755.78	4729.59	3757.21
	58.5085	1175.3							65.7	4557.45	4591.16	3743.61	3743.61	4590.24	3744.53
	58.4085	1222.7							65.6	4458.17	4439.48	3732.68	3732.69	4438.89	3733.26
	58.3085	1249.54							65.5	4337.94	4288.5	3722.94	3722.95	4288.12	3723.3
	58.2085	1268.32							65.4	4207.02	4148.93	3714.68	3714.72	4148.66	3714.9
	58.1085	1239.25							65.3	4088.74	4028.03	3708.06	3708.18	4027.78	3708.2
	58.0085	1262.95							65.2	3976.27	3929.3	3702.95	3703.23	3928.93	3703.03
	57.9085	1294.71							65.1	3880.56	3853.24	3699.28	3699.93	3852.53	3699.32
	57.8085	1309.02							65	3812.62	3798.05	3696.84	3698.3	3796.56	3696.87
	57.7085	1299.18							64.9	3779.77	3760.66	3695.29	3698.39	3757.54	3695.3
	57.6085	1309.91							64.8	3741.98	3737.8	3694.15	3700.51	3731.44	3694.16
	57.5085	1324.22							64.7	3668.3	3727.39	3693.51	3705.96	3714.94	3693.51
	57.4085	1330.04							64.6	3631.09	3729.04	3693.85	3717.22	3705.66	3693.85
	57.3085	1325.12							64.5	3660.04	3743.01	3694.69	3736.75	3700.94	3694.69
	57.2085	1302.31							64.4	3705.18	3770.89	3695.16	3767.71	3698.33	3695.16
	57.1085	1314.83							64.3	3772.45	3816.53	3695.02	3814.98	3696.57	3695.02
	57.0085	1292.92							64.2	3887.91	3884.8	3693.98	3884.07	3694.7	3693.98
	56.9085	1286.21							64.1	4033.78	3980.42	3691.38	3980.1	3691.7	3691.38
	56.8085	1267.43							64	4168.77	4107.23	3686.78	4107.09	3686.92	3686.78
	56.7085	1263.4							63.9	4307.64	4266.84	3680.3	4266.78	3680.36	3680.3
	56.6085	1254.01							63.8	4482.12	4456.25	3671.88	4456.23	3671.9	3671.88
	56.5085	1220.02							63.7	4648.52	4666.42	3660.99	4666.41	3661	3660.99
	56.4085	1204.82							63.6	4811.68	4883.02	3647.73	4883.02	3647.73	3647.73
	56.3085	1183.8							63.5	5036.16	5086.77	3632.09	5086.77	3632.09	3632.09
	56.2085	1151.15							63.4	5260.33	5255.14	3613.23	5255.14	3613.23	3613.23
									63.3	5393.69	5367.39	3591.11	5367.39	3591.11	3591.11
									63.2	5446.18	5408.74	3566.89	5408.74	3566.89	3566.89
									63.1	5415.38	5372.19	3541.65	5372.19	3541.65	3541.65
									63	5273.31	5260.23	3516.48	5260.23	3516.48	3516.48
									62.9	5054.7	5084.98	3492.88	5084.98	3492.88	3492.88
									62.8	4826.72	4865.18	3471.9	4865.18	3471.9	3471.9
									62.7	4603.17	4622.36	3453.7	4622.36	3453.7	3453.7
									62.6	4361.53	4377.8	3438.26	4377.8	3438.26	3438.26
									62.5	4144.63	4149.84	3425.86	4149.84	3425.86	3425.86
									62.4	3978.73	3950.91	3416.21	3950.91	3416.21	3416.21
									62.3	3829.51	3787.17	3408.65	3787.17	3408.65	3408.65
									62.2	3703.53	3659.82	3403	3659.82	3403	3403
									62.1	3581.64	3565.98	3398.96	3565.98	3398.96	3398.96
									62	3475.85	3500.61	3396.51	3500.61	3396.51	3396.51
									61.9	3406.85	3457.64	3395.44	3457.64	3395.44	3395.44
									61.8	3376.46	3430.9	3395.29	3430.9	3395.29	3395.29
									61.7	3388.72	3415.09	3395.54	3415.09	3395.54	3395.54
									61.6	3396.48	3405.91	3395.63	3405.91	3395.63	3395.63
									61.5	3395.62	3400.8	3395.62	3400.8	3395.62	3395.62
									61.4	3402.99
									61.3	3407.16
									61.2	3432.43
									61.1	3441.81
									61	3443.74
									60.9	3463.49
									60.8	3491.25
									60.7	3523.04
									60.6	3518.12
									60.5	3513.22
									60.4	3532.42
									60.3	3548.98
									60.2	3588.33
									60.1	3662.89
									60	3745.46
									59.9	3815.99
									59.8	3873.73
									59.7	3938.51
									59.6	4019.55
									59.5	4127.73
									59.4	4244.16
									59.3	4355.81
									59.2	4442.49
									59.1	4483.47
									59	4581.37
									58.9	4782.06
									58.8	5014.24
									58.7	5221.79
									58.6	5401.05
									58.5	5545.56
									58.4	5641.32
									58.3	5753.77
									58.2	5947.63
									58.1	6140.98
									58	6322.51
									57.9	6525.12
									57.8	6699.56
									57.7	6876.01
									57.6	7094.48
									57.5	7330.97
									57.4	7520.82
									57.3	7632.59
									57.2	7683.55
									57.1	7707.96
									57	7725.77
									56.9	7762.05
									56.8	7786.61
									56.7	7731.21
									56.6	7574.84
									56.5	7366.48
									56.4	7123.55
									56.3	6866.69
									56.2	6585.02
									56.1	6231.85
									56	5796.44
									55.9	5277.19
									55.8	4746.08
									55.7	4252.43
									55.6	3781.31
									55.5	3344.86
									55.4	2956.3
									55.3	2642.74
									55.2	2420.6
									55.1	2249.55
									55	2120.94
									54.9	1993.98
									54.8	1848.95
									54.7	1734.19
									54.6	1667.21
									54.5	1633.67
									54.4	1588.35
									54.3	1532.15
									54.2	1486.09
									54.1	1437.98
									54	1418.93
									53.9	1430.01
									53.8	1443.41
									53.7	1443.64
									53.6	1417.02
									53.5	1394.42
									53.4	1371.4
									53.3	1335.66
									53.2	1319.95
									53.1	1332.87
									53	1353.73
									52.9	1362.56
									52.8	1362.9
									52.7	1346.18
									52.6	1306.96
									52.5	1272.85
									52.4	1266.95
									52.3	1283.76
									52.2	1305.33
									52.1	1325.75
									52	1324.9
									51.9	1311.78
									51.8	1314.84
									51.7	1321.26
									51.6	1314.19
									51.5	1293.53
									51.4	1273.05
									51.3	1268.17
									51.2	1293.95
									51.1	1341.7
									51	1382.79
									50.9	1413.57
									50.8	1427.78
									50.7	1420.89
									50.6	1397.63
									50.5	1366.35
									50.4	1341.99
									50.3	1329.13
									50.2	1342.56
									50.1	1361.18
									50	1352.06
									49.9	1339.4
									49.8	1335.59
									49.7	1331.36
									49.6	1322.63
									49.5	1315.49
									49.4	1313.96

## Sheet: Figure 2c
Fig.2c
Ir1/NFS	175.208	2560.72									NFS	175.462	1569.8
	175.108	2545.83										175.362	1591.89
	175.008	2526.25										175.262	1555.7
	174.909	2520.77										175.162	1566.51
	174.809	2530.17										175.062	1606.93
	174.708	2496.48										174.962	1607.4
	174.608	2467.5										174.862	1592.83
	174.508	2474.55										174.762	1626.67
	174.409	2544.27										174.662	1567.92
	174.309	2507.45										174.562	1573.09
	174.208	2516.85										174.462	1576.85
	174.108	2436.95										174.362	1601.76
	174.008	2500.4										174.262	1607.4
	173.909	2579.52										174.162	1638.89
	173.809	2552.88										174.062	1624.79
	173.708	2518.42										173.962	1603.17
	173.608	2494.13										173.862	1582.96
	173.508	2606.15										173.762	1592.36
	173.409	2525.47										173.662	1583.9
	173.309	2546.62										173.562	1590.48
	173.208	2592.05										173.462	1595.65
	173.108	2578.73										173.362	1577.79
	173.008	2523.12										173.262	1586.72
	172.909	2566.2	2581.83	2566.2	2568.43	2567.46	2566.67	2577.75	2566.2	2566.31		173.162	1573.56
	172.809	2487.87	2581.49	2565.05	2567.33	2566.34	2565.53	2577.2	2565.05	2565.28		173.062	1624.32
	172.708	2546.62	2581.3	2563.9	2566.23	2565.22	2564.39	2576.7	2563.91	2564.36		172.962	1566.51	1569.53	1566.51	1569.27	1566.51	1566.51	1566.77
	172.608	2552.1	2581.38	2562.75	2565.13	2564.1	2563.26	2576.25	2562.76	2563.64		172.862	1596.12	1569.01	1565.74	1568.56	1565.74	1565.74	1566.18
	172.508	2608.5	2581.88	2561.6	2564.03	2562.99	2562.12	2575.86	2561.61	2563.28		172.762	1625.26	1568.6	1564.97	1567.86	1564.97	1564.97	1565.71
	172.409	2581.87	2583.05	2560.45	2562.94	2561.87	2560.99	2575.53	2560.46	2563.53		172.662	1608.34	1568.37	1564.21	1567.16	1564.21	1564.21	1565.41
	172.309	2520.77	2585.32	2559.31	2561.85	2560.76	2559.86	2575.28	2559.31	2564.79		172.562	1618.21	1568.4	1563.44	1566.46	1563.44	1563.44	1565.38
	172.208	2592.83	2589.28	2558.16	2560.75	2559.65	2558.72	2575.12	2558.16	2567.67		172.462	1594.71	1568.83	1562.67	1565.77	1562.67	1562.67	1565.73
	172.108	2579.52	2595.85	2557.01	2559.66	2558.53	2557.59	2575.06	2557.01	2573.03		172.362	1611.16	1569.83	1561.9	1565.08	1561.9	1561.9	1566.65
	172.008	2652.37	2606.24	2555.86	2558.58	2557.42	2556.46	2575.12	2555.86	2582.1		172.262	1617.27	1571.63	1561.14	1564.39	1561.14	1561.14	1568.38
	171.909	2657.07	2622.13	2554.71	2557.49	2556.32	2555.33	2575.34	2554.72	2596.49		172.162	1588.13	1574.57	1560.37	1563.7	1560.37	1560.37	1571.24
	171.809	2650.02	2645.57	2553.56	2556.41	2555.21	2554.2	2575.78	2553.57	2618.22		172.062	1606.93	1579.04	1559.6	1563.02	1559.6	1559.6	1575.62
	171.708	2668.03	2679.07	2552.41	2555.33	2554.1	2553.07	2576.52	2552.42	2649.7		171.962	1626.2	1585.54	1558.83	1562.34	1558.83	1558.83	1582.04
	171.608	2699.37	2725.38	2551.26	2554.25	2553	2551.94	2577.7	2551.27	2693.55		171.862	1591.89	1594.7	1558.07	1561.66	1558.07	1558.07	1591.11
	171.508	2820	2787.36	2550.11	2553.17	2551.9	2550.81	2579.53	2550.12	2752.4		171.762	1578.73	1607.23	1557.3	1560.99	1557.3	1557.3	1603.54
	171.409	2928.88	2867.63	2548.97	2552.1	2550.8	2549.68	2582.36	2548.97	2828.55		171.662	1596.12	1623.92	1556.53	1560.32	1556.53	1556.53	1620.13
	171.309	3006.43	2968.14	2547.82	2551.03	2549.7	2548.56	2586.7	2547.82	2923.43		171.562	1643.12	1645.64	1555.76	1559.65	1555.76	1555.77	1641.75
	171.208	3049.52	3089.85	2546.67	2549.96	2548.61	2547.43	2593.29	2546.67	3037.23		171.462	1652.52	1673.27	1554.99	1558.99	1554.99	1555.02	1669.25
	171.108	3247.7	3232.22	2545.52	2548.89	2547.51	2546.31	2603.24	2545.52	3168.34		171.362	1652.52	1707.6	1554.23	1558.33	1554.23	1554.27	1703.45
	171.008	3360.5	3393.03	2544.37	2547.83	2546.42	2545.19	2618.04	2544.38	3313.02		171.262	1696.23	1749.32	1553.46	1557.68	1553.46	1553.56	1745
	170.909	3568.87	3568.44	2543.22	2546.78	2545.34	2544.07	2639.74	2543.23	3465.41		171.162	1733.36	1798.91	1552.69	1557.03	1552.69	1552.9	1794.36
	170.809	3741.98	3753.13	2542.07	2545.72	2544.25	2542.95	2670.94	2542.08	3617.56		171.062	1797.28	1856.49	1551.92	1556.39	1551.92	1552.35	1851.6
	170.708	3920.58	3941.1	2540.92	2544.67	2543.17	2541.83	2714.89	2540.93	3760.24		170.962	1866.37	1921.84	1551.16	1555.76	1551.16	1551.99	1916.41
	170.608	4122.68	4126.31	2539.78	2543.62	2542.09	2540.72	2775.41	2539.78	3883.56		170.862	1923.71	1994.27	1550.39	1555.12	1550.39	1551.98	1987.94
	170.508	4278.57	4303.68	2538.63	2542.58	2541.01	2539.6	2856.73	2538.63	3978.26		170.762	2043.56	2072.62	1549.62	1554.5	1549.62	1552.56	2064.8
	170.409	4458.73	4470.11	2537.48	2541.55	2539.94	2538.49	2963.26	2537.48	4036.78		170.662	2126.28	2155.37	1548.85	1553.88	1548.85	1554.14	2145.06
	170.309	4667.88	4624.77	2536.33	2540.51	2538.87	2537.38	3099.12	2536.33	4054.2		170.562	2203.36	2240.65	1548.09	1553.27	1548.09	1557.32	2226.23
	170.208	4765.8	4769.48	2535.18	2539.48	2537.81	2536.27	3267.66	2535.18	4028.97		170.462	2339.19	2326.47	1547.32	1552.67	1547.32	1562.98	2305.47
	170.108	4906.8	4908.06	2534.03	2538.46	2536.75	2535.17	3470.7	2534.03	3963.1		170.362	2411.1	2410.95	1546.55	1552.07	1546.55	1572.36	2379.62
	170.008	5113.6	5045.48	2532.88	2537.44	2535.69	2534.07	3707.9	2532.89	3861.9		170.262	2531.42	2492.49	1545.78	1551.48	1545.78	1587.08	2445.49
	169.909	5189.58	5186.62	2531.73	2536.43	2534.64	2532.97	3976.3	2531.74	3733.21		170.162	2635.76	2570.14	1545.02	1550.91	1545.02	1609.2	2500.07
	169.809	5324.31	5334.6	2530.58	2535.43	2533.59	2531.87	4269.56	2530.59	3586.47		170.062	2610.38	2643.66	1544.25	1550.34	1544.25	1641.14	2540.67
	169.708	5534.25	5489.71	2529.43	2534.43	2532.55	2530.78	4578.22	2529.44	3431.47		169.962	2634.35	2713.65	1543.48	1549.78	1543.48	1685.56	2565.28
	169.608	5613.36	5648.35	2528.29	2533.44	2531.52	2529.69	4889.47	2528.29	3277.38		169.862	2788.04	2781.44	1542.71	1549.23	1542.71	1745.05	2572.58
	169.508	5818.6	5802.78	2527.14	2532.46	2530.49	2528.6	5187.9	2527.14	3131.88		169.762	2924.34	2848.78	1541.94	1548.69	1541.94	1821.81	2562.17
	169.409	5813.11	5941.59	2525.99	2531.48	2529.47	2527.52	5456.51	2525.99	3000.56		169.662	2960.06	2917.51	1541.18	1548.17	1541.18	1917.16	2534.54
	169.309	6031.66	6050.72	2524.84	2530.51	2528.45	2526.45	5677.77	2524.84	2886.88		169.562	3074.27	2988.88	1540.41	1547.66	1540.41	2030.98	2491.05
	169.208	6157.78	6115.45	2523.69	2529.56	2527.45	2525.38	5835.65	2523.7	2792.17		169.462	3085.08	3063.06	1539.64	1547.17	1539.64	2161.36	2433.82
	169.108	6113.13	6122.79	2522.54	2528.61	2526.45	2524.31	5917.5	2522.55	2716.08		169.362	3172.97	3138.62	1538.87	1546.68	1538.87	2304.15	2365.53
	169.008	6059.08	6064.15	2521.39	2527.67	2525.46	2523.26	5916.3	2521.4	2657.03		169.262	3276.37	3212.26	1538.11	1546.22	1538.11	2452.98	2289.27
	168.909	5984.66	5937.18	2520.24	2526.75	2524.49	2522.2	5832.07	2520.25	2612.64		169.162	3262.74	3278.95	1537.34	1545.78	1537.34	2599.65	2208.2
	168.809	5749.67	5746.27	2519.09	2525.84	2523.52	2521.16	5671.85	2519.1	2580.28		169.062	3331.36	3332.28	1536.57	1545.35	1536.57	2734.6	2125.47
	168.708	5473.93	5501.38	2517.95	2524.93	2522.56	2520.13	5448.2	2517.95	2557.33		168.962	3340.76	3365.31	1535.8	1544.94	1535.8	2848.08	2043.88
	168.608	5196.63	5216.28	2516.8	2524.05	2521.62	2519.1	5177.25	2516.8	2541.44		168.862	3346.4	3371.52	1535.04	1544.56	1535.04	2931.14	1965.88
	168.508	4855.1	4906.52	2515.65	2523.18	2520.7	2518.09	4876.51	2515.65	2530.64		168.762	3335.12	3345.9	1534.27	1544.2	1534.27	2976.85	1893.38
	168.409	4696.87	4587.52	2514.5	2522.32	2519.78	2517.09	4562.95	2514.5	2523.37		168.662	3292.82	3285.83	1533.5	1543.88	1533.5	2981.28	1827.68
	168.309	4327.92	4273.58	2513.35	2521.48	2518.89	2516.1	4252.05	2513.36	2518.45		168.562	3195.06	3191.67	1532.73	1543.57	1532.73	2943.96	1769.6
	168.208	3980.9	3976.51	2512.2	2520.66	2518.01	2515.13	3956.46	2512.21	2515.05		168.462	3092.13	3066.81	1531.96	1543.3	1531.96	2868.02	1719.42
	168.108	3678.53	3705.39	2511.05	2519.86	2517.16	2514.18	3685.8	2511.06	2512.6		168.362	2908.83	2917.4	1531.2	1543.07	1531.2	2759.73	1677
	168.008	3452.15	3466.09	2509.9	2519.09	2516.32	2513.24	3446.34	2509.91	2510.72		168.262	2746.68	2751.55	1530.43	1542.87	1530.43	2627.63	1641.9
	167.909	3260.23	3261.37	2508.76	2518.33	2515.51	2512.33	3241.04	2508.76	2509.17		168.162	2587.82	2578.21	1529.66	1542.72	1529.66	2481.4	1613.42
	167.809	3040.9	3091.44	2507.61	2517.61	2514.73	2511.44	3070.26	2507.61	2507.82		168.062	2388.07	2406.32	1528.89	1542.61	1528.9	2330.74	1590.76
	167.708	2940.63	2954.32	2506.46	2516.91	2513.98	2510.59	2932.11	2506.46	2506.56		167.962	2235.32	2243.59	1528.13	1542.55	1528.13	2184.25	1573.03
	167.608	2874.05	2846.7	2505.31	2516.24	2513.27	2509.76	2823.31	2505.31	2505.36		167.862	2058.6	2096.06	1527.36	1542.55	1527.38	2048.81	1559.4
	167.508	2754.98	2764.44	2504.16	2515.6	2512.59	2508.99	2739.72	2504.16	2504.18		167.762	1910.55	1967.64	1526.59	1542.61	1526.63	1929.12	1549.06
	167.409	2632.78	2703.12	2503.01	2515	2511.95	2508.26	2676.92	2503.01	2503.02		167.662	1849.92	1860.09	1525.82	1542.73	1525.91	1827.61	1541.31
	167.309	2655.5	2658.54	2501.86	2514.45	2511.36	2507.61	2630.69	2501.87	2501.87		167.562	1734.3	1773.37	1525.06	1542.94	1525.24	1744.82	1535.55
	167.208	2650.02	2626.9	2500.71	2513.93	2510.83	2507.07	2597.2	2500.72	2500.72		167.462	1708.92	1706.01	1524.29	1543.23	1524.66	1679.71	1531.27
	167.108	2616.33	2605.04	2499.56	2513.47	2510.36	2506.68	2573.21	2499.57	2499.57		167.362	1653.46	1655.69	1523.52	1543.61	1524.26	1630.28	1528.09
	167.008	2552.88	2590.45	2498.41	2513.06	2509.96	2506.55	2556.12	2498.42	2498.41		167.262	1598	1619.7	1522.75	1544.1	1524.17	1593.98	1525.69
	166.909	2596.75	2581.27	2497.27	2512.71	2509.63	2506.84	2543.88	2497.27	2497.27		167.162	1611.63	1595.36	1521.98	1544.71	1524.62	1568.14	1523.84
	166.809	2560.72	2576.29	2496.12	2512.43	2509.4	2507.82	2534.99	2496.12	2496.12		167.062	1560.4	1580.37	1521.22	1545.46	1525.92	1550.27	1522.37
	166.708	2557.58	2574.84	2494.97	2512.21	2509.27	2509.89	2528.36	2494.97	2494.97		166.962	1590.48	1572.94	1520.45	1546.37	1528.57	1538.21	1521.15
	166.608	2566.98	2576.8	2493.82	2512.09	2509.26	2513.67	2523.24	2493.82	2493.82		166.862	1620.56	1571.95	1519.68	1547.44	1533.23	1530.22	1520.11
	166.508	2557.58	2582.55	2492.67	2512.05	2509.39	2520.01	2519.11	2492.68	2492.67		166.762	1577.32	1576.9	1518.91	1548.73	1540.76	1524.99	1519.16
	166.409	2588.13	2592.9	2491.52	2512.12	2509.68	2530.03	2515.63	2491.53	2491.52		166.662	1626.67	1587.86	1518.15	1550.26	1552.2	1521.55	1518.29
	166.309	2613.2	2609.01	2490.37	2512.3	2510.17	2545.06	2512.59	2490.38	2490.37		166.562	1576.38	1605.31	1517.38	1552.07	1568.69	1519.23	1517.46
	166.208	2638.27	2632.27	2489.22	2512.62	2510.89	2566.57	2509.86	2489.23	2489.22		166.462	1610.69	1629.98	1516.61	1554.24	1591.32	1517.59	1516.66
	166.108	2685.27	2664.02	2488.07	2513.08	2511.89	2595.93	2507.34	2488.08	2488.07		166.362	1683.07	1662.54	1515.84	1556.87	1620.99	1516.35	1515.87
	166.008	2693.1	2705.31	2486.93	2513.71	2513.25	2634.15	2504.97	2486.93	2486.93		166.262	1708.45	1703.35	1515.08	1560.08	1658.08	1515.33	1515.09
	165.909	2814.52	2756.53	2485.78	2514.54	2515.08	2681.5	2502.74	2485.78	2485.78		166.162	1765.79	1752.2	1514.31	1564.08	1702.3	1514.43	1514.32
	165.809	2791.8	2817.07	2484.63	2515.59	2517.57	2737.18	2500.61	2484.63	2484.63		166.062	1802.45	1808.06	1513.54	1569.16	1752.38	1513.6	1513.54
	165.708	2914.78	2885.14	2483.48	2516.89	2521.03	2799.09	2498.56	2483.48	2483.48		165.962	1866.84	1869.04	1512.77	1575.75	1806.04	1512.8	1512.78
	165.608	2918.7	2957.71	2482.33	2518.49	2525.94	2863.68	2496.59	2482.33	2482.33		165.862	1909.14	1932.46	1512.01	1584.42	1860.03	1512.02	1512.01
	165.508	2999.38	3030.74	2481.18	2520.43	2533.12	2926.05	2494.68	2481.19	2481.18		165.762	1984.34	1995.14	1511.24	1595.98	1910.39	1511.24	1511.24
	165.409	3089.47	3099.68	2480.03	2522.77	2543.76	2980.41	2492.83	2480.04	2480.03		165.662	2058.13	2053.91	1510.47	1611.45	1952.93	1510.47	1510.47
	165.309	3198.35	3160.13	2478.88	2525.58	2559.59	3020.58	2491.03	2478.89	2478.88		165.562	2108.42	2106.13	1509.7	1632.11	1983.72	1509.7	1509.7
	165.208	3225.77	3209.09	2477.74	2528.95	2582.86	3041.2	2489.29	2477.74	2477.74		165.462	2160.12	2150.26	1508.93	1659.46	1999.73	1508.93	1508.93
	165.108	3235.95	3246.19	2476.59	2532.97	2616.28	3039.12	2487.58	2476.59	2476.59		165.362	2189.26	2186.26	1508.17	1695.12	1999.31	1508.17	1508.17
	165.008	3270.42	3274.52	2475.44	2537.77	2662.68	3014.46	2485.91	2475.44	2475.44		165.262	2204.3	2215.72	1507.4	1740.72	1982.4	1507.4	1507.4
	164.909	3286.87	3300.08	2474.29	2543.51	2724.53	2970.62	2484.28	2474.29	2474.29		165.162	2259.29	2241.68	1506.63	1797.69	1950.63	1506.63	1506.63
	164.809	3355.02	3329.85	2473.14	2550.39	2803.1	2913.1	2482.68	2473.14	2473.14		165.062	2287.96	2268.07	1505.86	1866.97	1906.97	1505.86	1505.86
	164.708	3352.67	3369.57	2471.99	2558.64	2897.77	2848.03	2481.11	2471.99	2471.99		164.962	2294.54	2299.01	1505.1	1948.81	1855.3	1505.1	1505.1
	164.608	3410.63	3421.88	2470.84	2568.55	3005.08	2781.2	2479.57	2470.84	2470.84		164.862	2337.78	2337.87	1504.33	2042.36	1799.84	1504.33	1504.33
	164.508	3559.47	3484.89	2469.69	2580.51	3118.02	2717.39	2478.05	2469.7	2469.69		164.762	2375.85	2386.46	1503.56	2145.45	1744.56	1503.56	1503.56
	164.409	3525.78	3551.28	2468.54	2594.96	3225.38	2660.01	2476.56	2468.55	2468.54		164.662	2426.14	2444.27	1502.79	2254.31	1692.75	1502.79	1502.79
	164.309	3615.08	3608.11	2467.39	2612.45	3311.66	2611.1	2475.08	2467.4	2467.39		164.562	2477.37	2507.87	1502.03	2363.16	1646.73	1502.03	1502.03
	164.208	3575.13	3639.65	2466.25	2633.65	3359.79	2571.32	2473.63	2466.25	2466.25		164.462	2570.9	2570.65	1501.26	2464.12	1607.8	1501.26	1501.26
	164.108	3613.52	3634.28	2465.1	2659.27	3357.77	2540.34	2472.19	2465.1	2465.1		164.362	2630.59	2623.1	1500.49	2547.29	1576.3	1500.49	1500.49
	164.008	3566.52	3591.91	2463.95	2690.03	3305.84	2517.11	2470.77	2463.95	2463.95		164.262	2684.64	2654.32	1499.72	2602.18	1551.86	1499.72	1499.72
	163.909	3537.53	3523.92	2462.8	2726.44	3216.27	2500.24	2469.36	2462.8	2462.8		164.162	2663.96	2655.03	1498.95	2620.38	1533.6	1498.95	1498.95
	163.809	3485.05	3445.94	2461.65	2768.44	3106.21	2488.27	2467.97	2461.65	2461.65		164.062	2659.73	2620.96	1498.19	2598.7	1520.45	1498.19	1498.19
	163.708	3461.55	3370.72	2460.5	2814.76	2990.99	2479.87	2466.59	2460.51	2460.5		163.962	2530.48	2554.45	1497.42	2540.63	1511.24	1497.42	1497.42
	163.608	3334.65	3304.99	2459.35	2862.15	2881.71	2473.96	2465.23	2459.36	2459.35		163.862	2454.81	2463.07	1496.65	2454.78	1504.94	1496.65	1496.65
	163.508	3217.93	3249	2458.2	2904.78	2785.26	2469.7	2463.87	2458.21	2458.2		163.762	2375.85	2356.51	1495.88	2351.7	1500.69	1495.88	1495.88
	163.409	3181.9	3197.74	2457.05	2934.95	2704.93	2466.5	2462.53	2457.06	2457.05		163.662	2197.25	2243.82	1495.12	2241.13	1497.81	1495.12	1495.12
	163.309	3114.53	3144.28	2455.91	2945.51	2641.34	2463.95	2461.2	2455.91	2455.91		163.562	2077.87	2132.38	1494.35	2130.92	1495.81	1494.35	1494.35
	163.208	2997.03	3083.94	2454.76	2933.43	2593.11	2461.81	2459.87	2454.76	2454.76		163.462	2074.58	2027.44	1493.58	2026.67	1494.35	1493.58	1493.58
	163.108	2915.57	3016.96	2453.61	2901.55	2557.77	2459.91	2458.55	2453.61	2453.61		163.362	1968.36	1932.52	1492.81	1932.13	1493.2	1492.81	1492.81
	163.008	2897.55	2947.45	2452.46	2856.92	2532.49	2458.17	2457.24	2452.46	2452.46		163.262	1828.3	1849.57	1492.05	1849.38	1492.23	1492.05	1492.05
	162.909	2838.02	2880.41	2451.31	2807.29	2514.57	2456.53	2455.94	2451.31	2451.31		163.162	1757.33	1779.27	1491.28	1779.18	1491.37	1491.28	1491.28
	162.809	2827.83	2819.47	2450.16	2758.57	2501.78	2454.96	2454.65	2450.16	2450.16		163.062	1732.89	1721.31	1490.51	1721.27	1490.55	1490.51	1490.51
	162.708	2799.63	2766.24	2449.01	2714.08	2492.39	2453.44	2453.36	2449.01	2449.01		162.962	1650.17	1674.68	1489.74	1674.66	1489.76	1489.74	1489.74
	162.608	2768.3	2720.87	2447.86	2675.17	2485.24	2451.97	2452.08	2447.87	2447.86		162.862	1647.82	1637.93	1488.97	1637.92	1488.98	1488.97	1488.97
	162.508	2772.22	2682.64	2446.72	2641.92	2479.53	2450.53	2450.81	2446.72	2446.72		162.762	1610.22	1609.41	1488.21	1609.41	1488.21	1488.21	1488.21
	162.409	2664.9	2650.56	2445.57	2613.83	2474.76	2449.12	2449.54	2445.57	2445.57		162.662	1625.26	1587.5	1487.44	1587.5	1487.44	1487.44	1487.44
	162.309	2710.33	2623.61	2444.42	2590.2	2470.65	2447.74	2448.27	2444.42	2444.42		162.562	1604.11	1570.72	1486.67	1570.72	1486.67	1486.67	1486.67
	162.208	2715.82	2600.88	2443.27	2570.28	2467.01	2446.38	2447.01	2443.27	2443.27		162.462	1615.39	1557.79	1485.9	1557.79	1485.9	1485.9	1485.9
	162.108	2664.9	2581.59	2442.12	2553.44	2463.72	2445.03	2445.76	2442.12	2442.12		162.362	1567.45	1547.7	1485.14	1547.7	1485.14	1485.14	1485.14
	162.008	2695.45	2565.12	2440.97	2539.1	2460.71	2443.71	2444.51	2440.97	2440.97		162.262	1573.56	1539.67	1484.37	1539.67	1484.37	1484.37	1484.37
	161.909	2579.52	2550.96	2439.82	2526.82	2457.93	2442.4	2443.26	2439.82	2439.82		162.162	1578.73	1533.11	1483.6	1533.11	1483.6	1483.6	1483.6
	161.809	2558.37	2538.69	2438.67	2516.23	2455.35	2441.1	2442.02	2438.68	2438.67		162.062	1554.29	1527.62	1482.83	1527.62	1482.83	1482.83	1482.83
	161.708	2596.75	2527.97	2437.52	2507.01	2452.93	2439.82	2440.78	2437.53	2437.52		161.962	1542.07	1522.91	1482.07	1522.91	1482.07	1482.07	1482.07
	161.608	2547.4	2518.55	2436.38	2498.94	2450.64	2438.55	2439.55	2436.38	2436.38		161.862	1522.33	1518.78	1481.3	1518.78	1481.3	1481.3	1481.3
	161.508	2545.05	2510.2	2435.23	2491.8	2448.48	2437.28	2438.32	2435.23	2435.23		161.762	1509.64	1515.09	1480.53	1515.09	1480.53	1480.53	1480.53
	161.409	2514.5	2502.76	2434.08	2485.46	2446.41	2436.03	2437.09	2434.08	2434.08		161.662	1486.14	1511.75	1479.76	1511.75	1479.76	1479.76	1479.76
	161.309	2505.88	2496.08	2432.93	2479.78	2444.44	2434.78	2435.86	2432.93	2432.93		161.562	1512.46	1508.7	1479	1508.7	1479	1479	1479
	161.208	2497.27	2490.05	2431.78	2474.65	2442.55	2433.54	2434.64	2431.78	2431.78		161.462	1464.05	1505.89	1478.23	1505.89	1478.23	1478.23	1478.23
	161.108	2454.18	2484.57	2430.63	2470	2440.73	2432.31	2433.42	2430.63	2430.63		161.362	1469.22	1503.29	1477.46	1503.29	1477.46	1477.46	1477.46
	161.008	2364.1	2479.55	2429.48	2465.74	2438.97	2431.08	2432.2	2429.48	2429.48		161.262	1441.96	1500.86	1476.69	1500.86	1476.69	1476.69	1476.69
	160.909	2428.33	2474.95	2428.33	2461.84	2437.26	2429.86	2430.99	2428.34	2428.33		161.162	1464.05	1498.58	1475.92	1498.58	1475.92	1475.92	1475.92
	160.809	2392.3										161.062	1493.19	1496.44	1475.16	1496.44	1475.16	1475.16	1475.16
	160.708	2458.1										160.962	1474.39	1494.42	1474.39	1494.42	1474.39	1474.39	1474.39
	160.608	2393.08										160.862	1475.8
	160.508	2454.18										160.762	1434.91
	160.409	2341.38										160.662	1474.86
	160.309	2427.55										160.562	1474.39
	160.208	2414.23										160.462	1496.48
	160.108	2393.08										160.362	1479.56
	160.008	2414.23										160.262	1469.69
	159.909	2385.25										160.162	1505.88
	159.809	2446.35										160.062	1470.16
	159.708	2438.52										159.962	1451.83
	159.608	2419.72										159.862	1478.62
	159.508	2411.1										159.762	1476.74
	159.409	2417.37										159.662	1480.5
	159.309	2424.42										159.562	1478.15
	159.208	2401.7										159.462	1488.96
	159.108	2401.7										159.362	1492.25
	159.008	2412.67										159.262	1513.87
	158.909	2354.7										159.162	1477.68
	158.809	2365.67										159.062	1457.47
	158.708	2389.17										158.962	1476.27
	158.608	2424.42										158.862	1480.97
	158.508	2417.37										158.762	1484.73
	158.409	2454.18										158.662	1525.62
	158.309	2426.77										158.562	1511.52
	158.208	2411.1										158.462	1509.17
	158.108	2469.85										158.362	1518.57
	158.008	2369.58										158.262	1535.02
	157.909	2451.83										158.162	1510.11
	157.809	2448.7										158.062	1477.21
	157.708	2447.13										157.962	1504.94
	157.608	2488.65										157.862	1559.46
	157.508	2472.2										157.762	1544.89
	157.409	2513.72										157.662	1495.07
	157.309	2410.32										157.562	1508.23
	157.208	2474.55										157.462	1539.72
	157.108	2415.02										157.362	1529.85
	157.008	2427.55										157.262	1507.29
	156.909	2420.5										157.162	1551
	156.809	2457.32										157.062	1556.17
	156.708	2430.68										156.962	1564.63
	156.608	2461.23										156.862	1607.87
	156.508	2472.2										156.762	1572.15
	156.409	2468.28										156.662	1611.63
	156.309	2487.08										156.562	1596.12
	156.208	2378.2										156.462	1565.57
	156.108	2445.57										156.362	1626.67
	156.008	2507.45										156.262	1653.46
	155.909	2473.77										156.162	1649.7
	155.809	2461.23										156.062	1677.9
	155.708	2509.8										155.962	1677.43
	155.608	2530.95										155.862	1673.2
	155.508	2484.73										155.762	1718.32
	155.409	2485.52										155.662	1773.78
	155.309	2548.18										155.562	1829.24
	155.208	2633.57										155.462	1845.22

## Sheet: Figure 2d
Fig.2d
Ir1/NFS	888.208	25766								NFS
	888.109	25212.5									888.462	19517.7	19615.1	19517.7	19517.7	19555.9	19517.7	19576.9
	888.009	25626.8									888.362	19502.2	19608.1	19504.1	19504.1	19542.6	19504.1	19569.5
	887.909	26050.4									888.262	19598.1	19601.6	19490.5	19490.5	19529.3	19490.5	19562.8
	887.808	26059.7									888.162	19428	19595.7	19476.9	19476.9	19516	19476.9	19556.6
	887.708	26205									888.062	19724.8	19590.5	19463.3	19463.3	19502.7	19463.3	19551.1
	887.609	25994.7									887.962	19561	19586.1	19449.7	19449.7	19489.4	19449.7	19546.4
	887.509	25898.9									887.862	19663	19582.4	19436.1	19436.1	19476.1	19436.1	19542.3
	887.409	25886.5	26076	25886.5	25886.5	25886.5	25886.5	26076			887.762	19094.1	19579.5	19422.5	19422.5	19462.8	19422.5	19539.1
	887.308	26010.2	26074.5	25867.6	25867.6	25867.6	25867.6	26074.5			887.662	19149.8	19577.4	19408.9	19408.9	19449.5	19408.9	19536.8
	887.208	26189.5	26074.5	25848.6	25848.6	25848.6	25848.6	26074.5			887.562	19533.2	19576.3	19395.3	19395.3	19436.2	19395.3	19535.3
	887.109	26062.8	26075.8	25829.7	25829.7	25829.7	25829.7	26075.8			887.462	19261.1	19576.1	19381.7	19381.7	19423	19381.7	19534.8
	887.009	26279.2	26078.7	25810.7	25810.7	25810.7	25810.7	26078.7			887.362	19285.8	19577	19368.1	19368.1	19409.7	19368.1	19535.3
	886.909	25976.2	26083	25791.8	25791.8	25791.8	25791.8	26083			887.262	19050.9	19578.9	19354.5	19354.5	19396.4	19354.5	19537
	886.808	25917.5	26089.1	25772.8	25772.8	25772.8	25772.8	26089.1			887.162	19616.6	19582	19340.9	19340.9	19383.2	19340.9	19539.7
	886.708	25985.5	26096.9	25753.9	25753.9	25753.9	25753.9	26096.9			887.062	19984.5	19586.3	19327.2	19327.2	19369.9	19327.2	19543.7
	886.609	26004	26106.5	25734.9	25734.9	25734.9	25734.9	26106.5			886.962	19548.6	19591.9	19313.7	19313.7	19356.6	19313.7	19548.9
	886.509	25741.2	26117.9	25716	25716	25716	25716	26117.9			886.862	19579.5	19598.8	19300	19300	19343.4	19300	19555.5
	886.409	25673.2	26131.3	25697	25697	25697	25697	26131.3			886.762	19641.4	19607.1	19286.4	19286.4	19330.1	19286.4	19563.4
	886.308	26081.3	26146.7	25678.1	25678.1	25678.1	25678.1	26146.7			886.662	19613.5	19616.9	19272.8	19272.8	19316.9	19272.8	19572.8
	886.208	25800	26164.2	25659.1	25659.1	25659.1	25659.1	26164.2			886.562	19468.2	19628.1	19259.2	19259.2	19303.7	19259.2	19583.7
	886.109	25636.1	26183.9	25640.2	25640.2	25640.2	25640.2	26183.9			886.462	19585.7	19641	19245.6	19245.6	19290.4	19245.6	19596.2
	886.009	25942.2	26205.8	25621.2	25621.2	25621.2	25621.2	26205.8			886.362	19987.6	19655.4	19232	19232	19277.2	19232	19610.3
	885.909	25784.5	26230	25602.3	25602.3	25602.3	25602.3	26230			886.262	19684.7	19671.6	19218.4	19218.4	19264	19218.4	19626.1
	885.808	25898.9	26256.6	25583.3	25583.3	25583.3	25583.3	26256.6			886.162	19712.5	19689.5	19204.8	19204.8	19250.7	19204.8	19643.6
	885.708	26140	26285.6	25564.4	25564.4	25564.4	25564.4	26285.6			886.062	19972.2	19709.3	19191.2	19191.2	19237.5	19191.2	19663
	885.609	26257.5	26317	25545.4	25545.4	25545.4	25545.4	26317			885.962	19709.4	19730.9	19177.6	19177.6	19224.3	19177.6	19684.2
	885.509	25926.7	26350.9	25526.5	25526.5	25526.5	25526.5	26350.9			885.862	19415.7	19754.4	19164	19164	19211.1	19164	19707.3
	885.409	26056.6	26387.3	25507.5	25507.5	25507.5	25507.5	26387.3			885.762	19700.1	19779.8	19150.4	19150.4	19197.9	19150.4	19732.3
	885.308	26452.3	26426.4	25488.6	25488.6	25488.6	25488.6	26426.4			885.662	19511.5	19807.2	19136.8	19136.8	19184.7	19136.8	19759.4
	885.208	26430.7	26468	25469.6	25469.6	25469.6	25469.6	26468			885.562	19632.1	19836.7	19123.2	19123.2	19171.5	19123.2	19788.4
	885.109	26297.7	26512.2	25450.7	25450.7	25450.7	25450.7	26512.2			885.462	19836.1	19868.2	19109.6	19109.6	19158.3	19109.6	19819.5
	885.009	26508	26559	25431.7	25431.7	25431.7	25431.7	26559			885.362	19932	19901.8	19096	19096	19145.1	19096	19852.7
	884.909	26705.8	26608.3	25412.8	25412.8	25412.8	25412.8	26608.3			885.262	19876.3	19937.5	19082.4	19082.4	19132	19082.4	19888
	884.808	26415.2	26660.3	25393.8	25393.8	25393.8	25393.8	26660.3			885.162	19873.2	19975.4	19068.8	19068.8	19118.8	19068.8	19925.4
	884.708	26681.1	26714.8	25374.9	25374.9	25374.9	25374.9	26714.8			885.062	19907.2	20015.3	19055.2	19055.2	19105.6	19055.2	19964.9
	884.609	26684.2	26771.8	25355.9	25355.9	25355.9	25355.9	26771.8			884.962	19996.9	20057.4	19041.6	19041.6	19092.5	19041.6	20006.5
	884.509	26814	26831.3	25337	25337	25337	25337	26831.3			884.862	20188.6	20101.6	19028	19028	19079.3	19028	20050.2
	884.409	26554.3	26893.2	25318	25318	25318	25318	26893.2			884.762	20500.8	20147.8	19014.4	19014.4	19066.2	19014.4	20096
	884.308	26962.4	26957.4	25299.1	25299.1	25299.1	25299.1	26957.4			884.662	20572	20196.1	19000.8	19000.8	19053	19000.8	20143.9
	884.208	27367.5	27023.8	25280.1	25280.1	25280.1	25280.1	27023.8			884.562	20126.8	20246.5	18987.2	18987.2	19039.9	18987.2	20193.8
	884.109	27435.5	27092.3	25261.2	25261.2	25261.2	25261.2	27092.3			884.462	20423.6	20298.8	18973.6	18973.6	19026.8	18973.6	20245.6
	884.009	27413.8	27162.9	25242.2	25242.2	25242.2	25242.2	27162.9			884.362	20374.1	20353	18960	18960	19013.6	18960	20299.3
	883.909	26953.2	27235.3	25223.3	25223.3	25223.3	25223.3	27235.3			884.262	20544.1	20409	18946.4	18946.4	19000.5	18946.4	20354.9
	883.808	27454	27309.5	25204.3	25204.3	25204.3	25204.3	27309.5			884.162	20534.9	20466.9	18932.8	18932.8	18987.4	18932.8	20412.2
	883.708	27429.3	27385.2	25185.4	25185.4	25185.4	25185.4	27385.2			884.062	20340.1	20526.4	18919.2	18919.2	18974.3	18919.2	20471.2
	883.609	27689	27462.5	25166.4	25166.4	25166.4	25166.4	27462.5			883.962	20643.1	20587.5	18905.5	18905.5	18961.2	18905.5	20531.8
	883.509	27590	27540.9	25147.5	25147.5	25147.5	25147.5	27540.9			883.862	20766.7	20650	18892	18892	18948.1	18892	20593.8
	883.409	27886.8	27620.3	25128.5	25128.5	25128.5	25128.5	27620.3			883.762	21007.9	20713.9	18878.3	18878.3	18935	18878.3	20657.2
	883.308	28217.7	27700.7	25109.6	25109.6	25109.6	25109.6	27700.7			883.662	20457.6	20779	18864.7	18864.7	18922	18864.7	20721.8
	883.208	28087.8	27781.6	25090.6	25090.6	25090.6	25090.6	27781.6			883.562	20469.9	20845.2	18851.1	18851.1	18908.9	18851.1	20787.4
	883.109	28298	27863	25071.7	25071.7	25071.7	25071.7	27863			883.462	20977	20912.3	18837.5	18837.5	18895.8	18837.5	20854
	883.009	28594.8	27944.5	25052.7	25052.7	25052.7	25052.7	27944.5			883.362	21140.8	20980.1	18823.9	18823.9	18882.8	18823.9	20921.3
	882.909	28607.2	28025.9	25033.8	25033.8	25033.8	25033.8	28025.9			883.262	21128.5	21048.5	18810.3	18810.3	18869.7	18810.3	20989.1
	882.808	28140.4	28107	25014.8	25014.8	25014.8	25014.8	28107			883.162	20825.5	21117.4	18796.7	18796.7	18856.7	18796.7	21057.4
	882.708	28418.6	28187.4	24995.9	24995.9	24995.9	24995.9	28187.4			883.062	20813.1	21186.5	18783.1	18783.1	18843.7	18783.1	21125.9
	882.609	28734	28267	24976.9	24976.9	24976.9	24976.9	28267			882.962	21174.8	21255.5	18769.5	18769.5	18830.7	18769.5	21194.4
	882.509	28338.2	28345.5	24958	24958	24958	24958	28345.5			882.862	21437.6	21324.4	18755.9	18755.9	18817.6	18755.9	21262.7
	882.409	28823.6	28422.4	24939	24939	24939	24939	28422.4			882.762	21573.7	21392.9	18742.3	18742.3	18804.6	18742.3	21330.5
	882.308	28369.1	28497.8	24920	24920	24920	24920	28497.8			882.662	21344.9	21460.8	18728.7	18728.7	18791.6	18728.7	21397.8
	882.208	28666	28571.1	24901.1	24901.1	24901.1	24901.1	28571.1			882.562	21242.8	21527.8	18715.1	18715.1	18778.7	18715.1	21464.2
	882.109	28746.3	28642.1	24882.2	24882.2	24882.2	24882.2	28642.1			882.462	21756.1	21593.8	18701.5	18701.5	18765.7	18701.5	21529.6
	882.009	28582.5	28710.6	24863.2	24863.2	24863.2	24863.2	28710.6			882.362	21657.1	21658.5	18687.9	18687.9	18752.7	18687.9	21593.7
	881.909	29185.3	28776.2	24844.2	24844.2	24844.2	24844.2	28776.2			882.262	21749.9	21721.7	18674.3	18674.3	18739.8	18674.3	21656.2
	881.808	29154.4	28838.8	24825.3	24825.3	24825.3	24825.3	28838.8			882.162	21722.1	21783.1	18660.7	18660.7	18726.8	18660.7	21717
	881.708	29064.8	28897.9	24806.3	24806.3	24806.3	24806.3	28897.9			882.062	21740.6	21842.6	18647.1	18647.1	18713.9	18647.1	21775.8
	881.609	29160.6	28953.5	24787.4	24787.4	24787.4	24787.4	28953.5			881.962	21821	21899.9	18633.5	18633.5	18701	18633.5	21832.5
	881.509	28761.8	29005.1	24768.5	24768.5	24768.5	24768.5	29005.1			881.862	22142.5	21954.8	18619.9	18619.9	18688	18619.9	21886.6
	881.409	28950.4	29052.6	24749.5	24749.5	24749.5	24749.5	29052.6			881.762	22145.6	22007	18606.3	18606.3	18675.1	18606.3	21938.1
	881.308	28678.3	29095.8	24730.5	24730.5	24730.5	24730.5	29095.8			881.662	22083.8	22056.4	18592.7	18592.7	18662.2	18592.7	21986.8
	881.208	29429.6	29134.3	24711.6	24711.6	24711.6	24711.6	29134.3			881.562	22321.8	22102.7	18579.1	18579.1	18649.3	18579.1	22032.4
	881.109	28857.6	29168.1	24692.7	24692.7	24692.7	24692.7	29168.1			881.462	22133.2	22145.8	18565.5	18565.5	18636.5	18565.5	22074.8
	881.009	29346.1	29197	24673.7	24673.7	24673.7	24673.7	29197			881.362	22324.9	22185.4	18551.9	18551.9	18623.6	18551.9	22113.7
	880.909	29550.2	29220.6	24654.8	24654.8	24654.8	24654.8	29220.6			881.262	22581.5	22221.4	18538.3	18538.3	18610.8	18538.3	22148.9
	880.808	29173	29239	24635.8	24635.8	24635.8	24635.8	29239			881.162	22402.2	22253.6	18524.7	18524.7	18597.9	18524.7	22180.3
	880.708	29704.8	29252	24616.8	24616.8	24616.8	24616.8	29252			881.062	22631	22281.8	18511	18511	18585.1	18511	22207.8
	880.609	28863.8	29259.4	24597.9	24597.9	24597.9	24597.9	29259.4			880.962	22866	22306	18497.5	18497.5	18572.3	18497.5	22231.2
	880.509	29417.2	29261.1	24578.9	24578.9	24578.9	24578.9	29261.1			880.862	22485.7	22325.9	18483.8	18483.8	18559.5	18483.8	22250.3
	880.409	28839.1	29257.2	24560	24560	24560	24560	29257.2			880.762	22729.9	22341.4	18470.2	18470.2	18546.7	18470.2	22265
	880.308	29510	29247.5	24541	24541	24541	24541	29247.5			880.662	22380.6	22352.6	18456.6	18456.6	18533.9	18456.6	22275.3
	880.208	29729.5	29231.9	24522.1	24522.1	24522.1	24522.1	29231.9			880.562	22597	22359.1	18443	18443	18521.1	18443	22281
	880.109	28984.4	29210.5	24503.1	24503.1	24503.1	24503.2	29210.5			880.462	22386.8	22361.1	18429.4	18429.4	18508.4	18429.4	22282.1
	880.009	29194.6	29183.4	24484.2	24484.2	24484.2	24484.2	29183.3			880.362	22411.5	22358.4	18415.8	18415.8	18495.7	18415.8	22278.5
	879.909	29092.6	29150.4	24465.2	24465.2	24465.2	24465.3	29150.4			880.262	22294	22351	18402.2	18402.2	18482.9	18402.2	22270.3
	879.808	29262.6	29111.7	24446.3	24446.3	24446.3	24446.3	29111.7			880.162	23017.5	22338.8	18388.6	18388.6	18470.2	18388.6	22257.2
	879.708	28993.7	29067.4	24427.3	24427.3	24427.3	24427.4	29067.3			880.062	22683.6	22322	18375	18375	18457.5	18375	22239.5
	879.609	28814.3	29017.5	24408.4	24408.4	24408.4	24408.5	29017.4			879.962	22386.8	22300.5	18361.4	18361.4	18444.9	18361.4	22217
	879.509	28990.6	28962.1	24389.4	24389.4	24389.4	24389.5	28962			879.862	22108.5	22274.2	18347.8	18347.8	18432.2	18347.8	22189.8
	879.409	29009.1	28901.5	24370.5	24370.5	24370.5	24370.7	28901.3			879.762	22337.3	22243.4	18334.2	18334.2	18419.6	18334.2	22158
	879.308	28814.3	28835.7	24351.5	24351.5	24351.5	24351.8	28835.5			879.662	22216.7	22208	18320.6	18320.6	18406.9	18320.6	22121.7
	879.208	28267.1	28765	24332.6	24332.6	24332.6	24333	28764.6			879.562	21725.2	22168.1	18307	18307	18394.3	18307	22080.8
	879.109	27843.6	28689.5	24313.6	24313.6	24313.6	24314.2	28688.9			879.462	21817.9	22123.9	18293.4	18293.4	18381.7	18293.4	22035.5
	879.009	27630.2	28609.5	24294.7	24294.7	24294.7	24295.6	28608.6			879.362	21929.2	22075.4	18279.8	18279.8	18369.2	18279.8	21986
	878.909	28279.5	28525.3	24275.7	24275.7	24275.7	24277	28524			879.262	22083.8	22022.8	18266.2	18266.2	18356.6	18266.2	21932.4
	878.808	28143.5	28437	24256.8	24256.8	24256.8	24258.7	28435.1			879.162	21867.4	21966.2	18252.6	18252.6	18344.1	18252.7	21874.7
	878.708	27889.9	28345.1	24237.8	24237.8	24237.8	24240.6	28342.3			879.062	21811.7	21905.8	18239	18239	18331.5	18239.1	21813.1
	878.609	27738.5	28249.8	24218.9	24218.9	24218.9	24222.9	28245.8			878.962	21586	21841.8	18225.4	18225.4	18319	18225.6	21747.9
	878.509	27899.2	28151.6	24199.9	24199.9	24199.9	24205.6	28145.9			878.862	21409.8	21774.3	18211.8	18211.8	18306.5	18212.1	21679.2
	878.409	27605.5	28051	24181	24181	24181	24189	28042.9			878.762	21669.5	21703.7	18198.2	18198.2	18294.1	18198.7	21607.2
	878.308	27614.8	27948.2	24162	24162	24162	24173.3	27937			878.662	21360.3	21629.9	18184.6	18184.6	18281.7	18185.4	21532
	878.208	27571.5	27844.1	24143.1	24143.1	24143.1	24158.7	27828.5			878.562	21029.5	21553.5	18171	18171	18269.2	18172.2	21454
	878.109	27537.5	27739	24124.1	24124.1	24124.1	24145.6	27717.6			878.462	21199.6	21474.6	18157.4	18157.4	18256.8	18159.3	21373.2
	878.009	27553	27634	24105.2	24105.2	24105.2	24134.4	27604.7			878.362	21304.7	21393.5	18143.8	18143.8	18244.5	18146.6	21290
	877.909	27073.7	27529.6	24086.2	24086.2	24086.2	24125.8	27490.1			878.262	21035.7	21310.6	18130.2	18130.2	18232.1	18134.3	21204.5
	877.808	27472.6	27427	24067.3	24067.3	24067.3	24120.3	27374			878.162	20503.9	21226.2	18116.5	18116.5	18219.8	18122.7	21116.9
	877.708	27185	27327.1	24048.3	24048.3	24048.3	24118.8	27256.7			878.062	20507	21140.9	18103	18103	18207.5	18111.8	21027.6
	877.609	27033.5	27231.2	24029.4	24029.4	24029.4	24122.2	27138.4			877.962	20414.3	21055	18089.3	18089.3	18195.2	18101.9	20936.7
	877.509	27420	27140.8	24010.4	24010.4	24010.4	24131.7	27019.5			877.862	20840.9	20969.4	18075.8	18075.8	18182.9	18093.5	20844.4
	877.409	27583.9	27057.4	23991.5	23991.5	23991.5	24148.6	26900.3			877.762	20729.6	20884.5	18062.1	18062.1	18170.7	18087	20751
	877.308	27120.1	26982.7	23972.5	23972.5	23972.5	24174.3	26780.8			877.662	20751.3	20801.2	18048.5	18048.5	18158.5	18083	20656.7
	877.208	27367.5	26918.6	23953.6	23953.6	23953.6	24210.5	26661.6			877.562	20856.4	20720.5	18034.9	18034.9	18146.3	18082.3	20561.8
	877.109	26897.5	26867.1	23934.6	23934.6	23934.6	24259.1	26542.6			877.462	20652.3	20643.6	18021.3	18021.3	18134.2	18085.8	20466.3
	877.009	26776.9	26830.6	23915.7	23915.7	23915.7	24321.9	26424.3			877.362	20584.3	20571.8	18007.7	18007.7	18122	18094.5	20370.7
	876.909	27426.2	26811.1	23896.7	23896.7	23896.7	24401	26306.8			877.262	20500.8	20506.5	17994.1	17994.1	18109.9	18109.8	20275
	876.808	27182	26810.9	23877.8	23877.8	23877.8	24498.5	26190.2			877.162	20442.1	20449.5	17980.5	17980.5	18097.9	18133.2	20179.4
	876.708	27571.5	26832.3	23858.8	23858.8	23858.8	24616.2	26074.9			877.062	20522.5	20402.7	17966.9	17966.9	18085.8	18166.4	20084.3
	876.609	27416.9	26877.4	23839.9	23839.9	23839.9	24756.3	25961			876.962	20584.3	20368.3	17953.3	17953.3	18073.8	18211.5	19989.6
	876.509	27182	26947.9	23820.9	23820.9	23820.9	24920.2	25848.6			876.862	20831.7	20348.7	17939.7	17939.7	18061.9	18270.6	19895.6
	876.409	27287.1	27045.5	23802	23802	23802	25109.4	25738			876.762	20572	20346.2	17926.1	17926.1	18049.9	18346	19802.6
	876.308	27831.2	27171.1	23783	23783	23783	25325	25629.2			876.662	20732.7	20363.6	17912.5	17912.5	18038	18440.1	19710.5
	876.208	27658.1	27325.3	23764.1	23764.1	23764.1	25566.9	25522.4			876.562	21116.1	20403.2	17898.9	17898.9	18026.2	18555.2	19619.6
	876.109	27809.5	27507.9	23745.1	23745.1	23745.1	25835.3	25417.7			876.462	21261.4	20467.6	17885.3	17885.3	18014.3	18693.8	19530
	876.009	28684.5	27717.7	23726.2	23726.2	23726.2	26128.6	25315.2			876.362	21221.2	20558.9	17871.7	17871.7	18002.5	18857.8	19441.9
	875.909	28505.2	27953	23707.2	23707.2	23707.2	26445.1	25215.1			876.262	21060.4	20679	17858.1	17858.1	17990.8	19049.1	19355.3
	875.808	28359.9	28211.2	23688.3	23688.3	23688.3	26782.2	25117.3			876.162	20958.4	20829.3	17844.5	17844.5	17979.1	19268.9	19270.3
	875.708	28978.2	28488.2	23669.3	23669.3	23669.3	27135.5	25022			876.062	21230.5	21010.3	17830.9	17830.9	17967.4	19517.6	19187.1
	875.609	29080.2	28779.7	23650.4	23650.4	23650.4	27500.9	24929.1			875.962	21552	21222	17817.3	17817.3	17955.8	19795.1	19105.7
	875.509	28653.6	29079.6	23631.4	23631.4	23631.5	27872.2	24838.8			875.862	22284.7	21462.9	17803.7	17803.7	17944.2	20099.9	19026.2
	875.409	28885.5	29382	23612.5	23612.5	23612.5	28243.3	24751.1			875.762	22241.5	21730.9	17790.1	17790.1	17932.6	20429.8	18948.6
	875.308	29268.8	29680.1	23593.5	23593.5	23593.6	28607.6	24666			875.662	21978.7	22022.7	17776.5	17776.5	17921.1	20781.4	18873.1
	875.208	29135.9	29966.1	23574.6	23574.6	23574.7	28957.1	24583.4			875.562	22188.9	22333.2	17762.9	17762.9	17909.7	21149.8	18799.6
	875.109	29642.9	30232.8	23555.6	23555.6	23555.7	29284.8	24503.5			875.462	22207.5	22657.2	17749.3	17749.3	17898.3	21529.4	18728.1
	875.009	29760.4	30472.3	23536.7	23536.7	23536.8	29582.7	24426.1			875.362	22201.3	22987.3	17735.7	17735.7	17886.9	21913	18658.8
	874.909	30295.2	30677.7	23517.7	23517.7	23517.9	29843.9	24351.4			875.262	22606.3	23316	17722.1	17722.1	17875.6	22293	18591.5
	874.808	30035.5	30842.4	23498.8	23498.8	23499	30061.9	24279.1			875.162	22791.8	23635	17708.5	17708.5	17864.3	22661.1	18526.4
	874.708	30539.5	30960.5	23479.8	23479.8	23480	30230.7	24209.4			875.062	23073.1	23935.1	17694.8	17694.8	17853.1	23008.2	18463.4
	874.609	31179.5	31027.4	23460.9	23460.9	23461.1	30345.9	24142.1			874.962	23388.5	24207.8	17681.2	17681.2	17842	23325.8	18402.5
	874.509	30694.1	31039.6	23441.9	23441.9	23442.2	30404	24077.2			874.862	23608	24444.2	17667.6	17667.6	17830.9	23605	18343.7
	874.409	31173.3	30995.2	23423	23423	23423.3	30403.1	24014.7			874.762	24031.5	24636.7	17654	17654	17819.9	23838	18286.9
	874.308	30901.2	30893.6	23404	23404	23404.4	30342.7	23954.5			874.662	24584.9	24778.2	17640.4	17640.4	17808.9	24018	18232.2
	874.208	30440.6	30735.8	23385	23385	23385.6	30223.8	23896.6			874.562	24572.6	24863.2	17626.8	17626.8	17798	24139.5	18179.4
	874.109	30783.7	30524.3	23366.1	23366.1	23366.7	30049	23840.8			874.462	24659.1	24887.8	17613.2	17613.2	17787.2	24198.5	18128.6
	874.009	30771.4	30263	23347.2	23347.2	23347.8	29822.3	23787.1			874.362	24637.5	24849.8	17599.6	17599.6	17776.4	24192.9	18079.8
	873.909	30431.3	29956.8	23328.2	23328.2	23329	29548.7	23735.5			874.262	24829.2	24748.8	17586	17586	17765.7	24122.4	18032.8
	873.808	30165.4	29611.6	23309.2	23309.2	23310.2	29234.1	23685.8			874.162	24751.9	24586.5	17572.4	17572.4	17755	23988.8	17987.6
	873.708	29998.5	29234.6	23290.3	23290.3	23291.4	28885.8	23638			874.062	24696.2	24366.5	17558.8	17558.8	17744.5	23795.5	17944.2
	873.609	29364.7	28832.5	23271.3	23271.3	23272.6	28510.6	23592			873.962	24680.8	24093.6	17545.2	17545.2	17734	23547.6	17902.4
	873.509	29067.9	28413.4	23252.4	23252.4	23253.9	28116.5	23547.8			873.862	24081	23774.7	17531.6	17531.6	17723.6	23251.9	17862.3
	873.409	28050.7	27984.4	23233.5	23233.5	23235.1	27710.9	23505.2			873.762	24319.1	23417.1	17518	17518	17713.3	22915.9	17823.9
	873.308	27933.2	27552.4	23214.5	23214.5	23216.5	27300.8	23464.2			873.662	23907.9	23029	17504.4	17504.4	17703.1	22547.9	17786.9
	873.208	27883.8	27124.7	23195.5	23195.5	23197.8	26893.3	23424.7			873.562	23301.9	22619.8	17490.8	17490.8	17693	22157	17751.4
	873.109	27163.4	26706.7	23176.6	23176.6	23179.2	26494.1	23386.7			873.462	23274.1	22197.5	17477.2	17477.2	17682.9	21751.8	17717.3
	873.009	26356.5	26304.1	23157.7	23157.7	23160.7	26108.8	23349.9			873.362	22346.6	21771.4	17463.6	17463.6	17673	21341.1	17684.5
	872.909	25636.1	25921	23138.7	23138.7	23142.2	25741.7	23314.5			873.262	21790.1	21349	17450	17450	17663.1	20932.8	17653.1
	872.808	25107.4	25560.5	23119.8	23119.8	23123.7	25396	23280.3			873.162	21564.4	20937.1	17436.4	17436.4	17653.4	20533.7	17622.8
	872.708	24968.3	25225.5	23100.8	23100.8	23105.4	25074.5	23247.2			873.062	21017.2	20542.3	17422.8	17422.8	17643.7	20150.4	17593.7
	872.609	24263.4	24917.1	23081.8	23081.8	23087.1	24778.5	23215.2			872.962	20222.6	20169	17409.2	17409.2	17634.2	19787.5	17565.7
	872.509	24022.3	24636.5	23062.9	23062.9	23068.9	24509.1	23184.3			872.862	19749.6	19821.5	17395.6	17395.6	17624.8	19449.1	17538.7
	872.409	23917.1	24383.3	23043.9	23043.9	23050.8	24266.2	23154.2			872.762	19449.7	19502	17382	17382	17615.5	19137.6	17512.8
	872.308	23793.5	24157	23025	23025	23032.8	24049.1	23125.1			872.662	19440.4	19211.9	17368.4	17368.4	17606.4	18854.5	17487.7
	872.208	23450.3	23956.6	23006	23006	23015	23856.9	23096.8			872.562	18992.1	18951.9	17354.8	17354.8	17597.4	18600.5	17463.5
	872.109	23283.3	23780.2	22987.1	22987.1	22997.3	23687.9	23069.2			872.462	18562.4	18721.4	17341.2	17341.2	17588.5	18375	17440.1
	872.009	23032.9	23626.4	22968.1	22968.1	22979.7	23540.5	23042.4			872.362	17804.9	18519.5	17327.6	17327.6	17579.8	18177.2	17417.5
	871.909	22835.1	23493	22949.2	22949.2	22962.3	23412.7	23016.3			872.262	17532.8	18344.4	17314	17314	17571.3	18005.4	17395.6
	871.808	22661.9	23377.8	22930.2	22930.2	22945.2	23302.4	22990.7			872.162	17523.6	18194.1	17300.4	17300.4	17562.9	17857.5	17374.4
	871.708	22427	23279	22911.3	22911.3	22928.2	23207.5	22965.8			872.062	17344.3	18066.3	17286.8	17286.8	17554.7	17731.2	17353.8
	871.609	22887.6	23194.3	22892.3	22892.3	22911.5	23126.2	22941.4			871.962	17415.4	17958.5	17273.2	17273.2	17546.6	17624.3	17333.8
	871.509	22362	23122.1	22873.4	22873.4	22895	23056.4	22917.5			871.862	17440.1	17868.3	17259.5	17259.5	17538.8	17534.2	17314.4
	871.409	22525.9	23060.4	22854.4	22854.4	22878.8	22996.4	22894			871.762	17260.8	17793.4	17245.9	17245.9	17531.2	17458.7	17295.4
	871.308	22559.9	23007.7	22835.5	22835.5	22863	22944.7	22870.9			871.662	16831	17731.5	17232.3	17232.3	17523.7	17395.5	17276.9
	871.208	22448.6	22962.6	22816.5	22816.5	22847.5	22899.9	22848.3			871.562	17044.4	17680.6	17218.7	17218.7	17516.5	17342.7	17258.9
	871.109	22315.7	22923.8	22797.6	22797.6	22832.4	22860.6	22826			871.462	17115.5	17638.8	17205.1	17205.1	17509.6	17298.3	17241.2
	871.009	22312.6	22890.4	22778.6	22778.6	22817.8	22825.9	22804			871.362	16889.8	17604.6	17191.5	17191.5	17502.8	17260.9	17223.9
	870.909	22504.2	22861.3	22759.7	22759.7	22803.6	22794.8	22782.3			871.262	17189.7	17576.6	17177.9	17177.9	17496.4	17229.1	17207
	870.808	22417.7	22836	22740.7	22740.7	22789.9	22766.6	22760.9			871.162	16967.1	17553.6	17164.3	17164.3	17490.2	17201.7	17190.4
	870.708	22018.9	22813.7	22721.8	22721.8	22776.8	22740.7	22739.7			871.062	16868.1	17534.6	17150.7	17150.7	17484.4	17177.7	17174
	870.609	22448.6	22794	22702.8	22702.8	22764.3	22716.5	22718.8			870.962	16911.4	17518.9	17137.1	17137.1	17478.8	17156.4	17157.9
	870.509	22652.7	22776.5	22683.9	22683.9	22752.5	22693.7	22698			870.862	16982.5	17505.8	17123.5	17123.5	17473.6	17137.2	17142.1
	870.409	22124	22761	22664.9	22664.9	22741.4	22672	22677.5			870.762	16967.1	17494.9	17109.9	17109.9	17468.7	17119.5	17126.5
	870.308	21984.8	22747.2	22646	22646	22731.1	22650.9	22657.1			870.662	17335	17485.6	17096.3	17096.3	17464.2	17103	17111
	870.208	21731.3	22735	22627	22627	22721.7	22630.5	22636.8			870.562	17103.1	17477.8	17082.7	17082.7	17460.1	17087.3	17095.8
	870.109	22185.8	22724.2	22608.1	22608.1	22713.1	22610.5	22616.7			870.462	17066	17471.2	17069.1	17069.1	17456.5	17072.2	17080.7
	870.009	22464.1	22714.9	22589.1	22589.1	22705.6	22590.8	22596.8			870.362	17140.2	17465.7	17055.5	17055.5	17453.2	17057.6	17065.8
	869.909	22498.1	22707	22570.2	22570.2	22699.2	22571.3	22576.9			870.262	17189.7	17461	17041.9	17041.9	17450.5	17043.3	17051
	869.808	22501.2	22700.6	22551.2	22551.2	22693.9	22552	22557.2			870.162	17121.7	17457.3	17028.3	17028.3	17448.3	17029.2	17036.4
	869.708	22674.3	22695.6	22532.3	22532.3	22689.9	22532.8	22537.5			870.062	17433.9	17454.3	17014.7	17014.7	17446.5	17015.3	17021.8
	869.609	22677.4	22692.1	22513.3	22513.3	22687.2	22513.7	22517.9			869.962	17236	17452.2	17001.1	17001.1	17445.4	17001.5	17007.4
	869.509	23036	22690.1	22494.4	22494.4	22685.9	22494.6	22498.4			869.862	17059.8	17450.7	16987.5	16987.5	17444.9	16987.7	16993
	869.409	22927.8	22689.8	22475.4	22475.4	22686.1	22475.6	22478.9			869.762	17220.6	17450.1	16973.9	16973.9	17445	16974	16978.8
	869.308	22825.8	22691.2	22456.5	22456.5	22688	22456.6	22459.5			869.662	17118.6	17450.3	16960.3	16960.3	17445.8	16960.4	16964.6
	869.208	22847.4	22694.4	22437.5	22437.5	22691.6	22437.6	22440.2			869.562	17455.6	17451.2	16946.7	16946.7	17447.4	16946.7	16950.5
	869.109	23036	22699.5	22418.6	22418.6	22697.1	22418.6	22420.9			869.462	17310.2	17453.1	16933.1	16933.1	17449.7	16933.1	16936.4
	869.009	22618.6	22706.6	22399.6	22399.6	22704.5	22399.7	22401.7			869.362	17409.2	17455.8	16919.5	16919.5	17452.9	16919.5	16922.4
	868.909	22736.1	22715.8	22380.7	22380.7	22714	22380.7	22382.5			869.262	17251.5	17459.4	16905.9	16905.9	17456.9	16905.9	16908.4
	868.808	23138	22727.2	22361.7	22361.7	22725.7	22361.7	22363.3			869.162	17313.3	17464.1	16892.3	16892.3	17461.8	16892.3	16894.5
	868.708	23246.2	22741	22342.8	22342.8	22739.6	22342.8	22344.1			869.062	17347.3	17469.7	16878.7	16878.7	17467.8	16878.7	16880.6
	868.609	23373	22757.2	22323.8	22323.8	22756	22323.8	22325			868.962	17699.8	17476.5	16865	16865	17474.8	16865	16866.7
	868.509	22856.7	22775.9	22304.9	22304.9	22774.9	22304.9	22305.9			868.862	17461.7	17484.3	16851.5	16851.5	17482.8	16851.5	16852.9
	868.409	22977.3	22797.4	22285.9	22285.9	22796.5	22285.9	22286.8			868.762	18012.1	17493.4	16837.8	16837.8	17492.1	16837.8	16839.1
	868.308	23144.2	22821.6	22267	22267	22820.9	22267	22267.7			868.662	17925.5	17503.7	16824.2	16824.2	17502.6	16824.2	16825.3
	868.208	23119.5	22848.8	22248	22248	22848.2	22248	22248.7			868.562	17696.7	17515.4	16810.6	16810.6	17514.5	16810.6	16811.6
	868.109	22723.8	22879	22229.1	22229.1	22878.5	22229.1	22229.6			868.462	17712.2	17528.5	16797	16797	17527.7	16797	16797.9
	868.009	23039.1	22912.4	22210.1	22210.1	22911.9	22210.1	22210.6			868.362	17672	17543.2	16783.4	16783.4	17542.4	16783.4	16784.2
	867.909	23413.2	22949	22191.2	22191.2	22948.6	22191.2	22191.6			868.262	17928.6	17559.3	16769.8	16769.8	17558.7	16769.8	16770.5
	867.808	23379.2	22989	22172.2	22172.2	22988.7	22172.2	22172.6			868.162	17786.4	17577.2	16756.2	16756.2	17576.7	16756.2	16756.8
	867.708	23416.3	23032.5	22153.3	22153.3	23032.2	22153.3	22153.6			868.062	17733.8	17596.8	16742.6	16742.6	17596.3	16742.6	16743.1
	867.609	23799.7	23079.5	22134.3	22134.3	23079.3	22134.3	22134.6			867.962	17962.6	17618.3	16729	16729	17617.9	16729	16729.4
	867.509	23314.3	23130.2	22115.4	22115.4	23130	22115.4	22115.6			867.862	18070.8	17641.6	16715.4	16715.4	17641.3	16715.4	16715.8
	867.409	23366.8	23184.7	22096.4	22096.4	23184.5	22096.4	22096.6			867.762	17922.4	17667.1	16701.8	16701.8	17666.8	16701.8	16702.1
	867.308	23549.2	23243	22077.5	22077.5	23242.8	22077.5	22077.6			867.662	18058.4	17694.7	16688.2	16688.2	17694.4	16688.2	16688.5
	867.208	23410.1	23305.1	22058.5	22058.5	23305	22058.5	22058.7			867.562	18052.2	17724.5	16674.6	16674.6	17724.2	16674.6	16674.8
	867.109	23447.2	23371.2	22039.6	22039.6	23371.1	22039.6	22039.7			867.462	17941	17756.6	16661	16661	17756.4	16661	16661.2
	867.009	23623.4	23441.3	22020.6	22020.6	23441.2	22020.6	22020.7			867.362	18123.4	17791.2	16647.4	16647.4	17791	16647.4	16647.5
	866.909	23382.3	23515.3	22001.7	22001.7	23515.3	22001.7	22001.7			867.262	18194.5	17828.3	16633.8	16633.8	17828.2	16633.8	16633.9
	866.808	23527.6	23593.5	21982.7	21982.7	23593.4	21982.7	21982.8			867.162	18043	17868.1	16620.2	16620.2	17868	16620.2	16620.3
	866.708	23771.8	23675.6	21963.8	21963.8	23675.6	21963.8	21963.8			867.062	17845.1	17910.7	16606.6	16606.6	17910.6	16606.6	16606.7
	866.609	23725.5	23761.8	21944.8	21944.8	23761.8	21944.8	21944.9			866.962	17888.4	17956.1	16593	16593	17956	16593	16593.1
	866.509	23589.4	23851.9	21925.9	21925.9	23851.9	21925.9	21925.9			866.862	18256.3	18004.4	16579.4	16579.4	18004.3	16579.4	16579.5
	866.409	24096.5	23946	21906.9	21906.9	23945.9	21906.9	21906.9			866.762	17999.7	18055.8	16565.8	16565.8	18055.7	16565.8	16565.8
	866.308	23985.2	24044	21888	21888	24043.9	21888	21888			866.662	17814.2	18110.3	16552.2	16552.2	18110.3	16552.2	16552.2
	866.208	24445.8	24145.6	21869	21869	24145.6	21869	21869			866.562	18407.8	18168	16538.6	16538.6	18168	16538.6	16538.6
	866.109	24430.4	24251	21850	21850	24251	21850	21850.1			866.462	18024.4	18229	16525	16525	18229	16525	16525
	866.009	24093.4	24359.9	21831.1	21831.1	24359.9	21831.1	21831.1			866.362	18546.9	18293.4	16511.4	16511.4	18293.3	16511.4	16511.4
	865.909	24603.5	24472.2	21812.2	21812.2	24472.2	21812.2	21812.2			866.262	18138.8	18361.2	16497.8	16497.8	18361.1	16497.8	16497.8
	865.808	24028.4	24587.8	21793.2	21793.2	24587.8	21793.2	21793.2			866.162	18182.1	18432.4	16484.2	16484.2	18432.4	16484.2	16484.2
	865.708	24186.1	24706.3	21774.2	21774.2	24706.3	21774.2	21774.3			866.062	18574.7	18507.2	16470.5	16470.6	18507.2	16470.5	16470.6
	865.609	24761.2	24827.7	21755.3	21755.3	24827.7	21755.3	21755.3			865.962	18710.8	18585.6	16457	16457	18585.6	16457	16457
	865.509	24798.3	24951.7	21736.3	21736.3	24951.6	21736.3	21736.4			865.862	18785	18667.6	16443.3	16443.4	18667.5	16443.3	16443.4
	865.409	24850.8	25077.9	21717.4	21717.4	25077.9	21717.4	21717.4			865.762	18862.3	18753.2	16429.7	16429.8	18753.1	16429.7	16429.8
	865.308	25092	25206.3	21698.5	21698.5	25206.3	21698.5	21698.5			865.662	18822.1	18842.5	16416.1	16416.2	18842.4	16416.1	16416.2
	865.208	25382.6	25336.3	21679.5	21679.5	25336.3	21679.5	21679.5			865.562	18809.7	18935.5	16402.5	16402.6	18935.4	16402.5	16402.5
	865.109	25286.8	25467.9	21660.5	21660.5	25467.9	21660.5	21660.5			865.462	18809.7	19032.3	16388.9	16389	19032.2	16388.9	16388.9
	865.009	25413.5	25600.5	21641.6	21641.6	25600.5	21641.6	21641.6			865.362	18976.7	19132.7	16375.3	16375.5	19132.6	16375.3	16375.3
	864.909	25484.6	25733.8	21622.7	21622.7	25733.8	21622.7	21622.7			865.262	18877.7	19236.9	16361.7	16361.9	19236.8	16361.7	16361.7
	864.808	25537.2	25867.7	21603.7	21603.7	25867.7	21603.7	21603.7			865.162	19019.9	19345	16348.1	16348.3	19344.8	16348.1	16348.1
	864.708	25932.9	26001.4	21584.8	21584.8	26001.4	21584.8	21584.8			865.062	19369.3	19456.8	16334.5	16334.8	19456.5	16334.5	16334.5
	864.609	25707.2	26134.8	21565.8	21565.8	26134.8	21565.8	21565.8			864.962	19690.8	19572.4	16320.9	16321.2	19572.1	16320.9	16320.9
	864.509	25818.5	26267.2	21546.8	21546.8	26267.2	21546.8	21546.8			864.862	19693.9	19691.8	16307.3	16307.7	19691.4	16307.3	16307.3
	864.409	26056.6	26398.5	21527.9	21527.9	26398.5	21527.9	21527.9			864.762	19919.6	19814.9	16293.7	16294.2	19814.4	16293.7	16293.7
	864.308	25908.2	26528.2	21508.9	21508.9	26528.2	21508.9	21508.9			864.662	20225.7	19941.9	16280.1	16280.7	19941.3	16280.1	16280.1
	864.208	26415.2	26655.6	21490	21490	26655.6	21490	21490			864.562	20142.2	20072.5	16266.5	16267.3	20071.8	16266.5	16266.5
	864.109	26470.9	26780.6	21471	21471	26780.6	21471	21471			864.462	20262.8	20206.9	16252.9	16253.9	20205.9	16252.9	16252.9
	864.009	26470.9	26902.6	21452.1	21452.1	26902.6	21452.1	21452.1			864.362	20612.2	20344.6	16239.3	16240.5	20343.4	16239.3	16239.3
	863.909	26947	27021	21433.1	21433.1	27021	21433.1	21433.1			864.262	20565.8	20485.6	16225.7	16227.1	20484.1	16225.7	16225.7
	863.808	27113.9	27135.7	21414.2	21414.2	27135.7	21414.2	21414.2			864.162	21057.3	20629.7	16212.1	16213.9	20627.9	16212.1	16212.1
	863.708	27147.9	27246	21395.2	21395.2	27246	21395.2	21395.2			864.062	20844	20776.4	16198.5	16200.6	20774.2	16198.5	16198.5
	863.609	27305.6	27351.5	21376.3	21376.3	27351.5	21376.3	21376.3			863.962	21242.8	20925.3	16184.9	16187.5	20922.7	16184.9	16184.9
	863.509	27750.8	27451.8	21357.3	21357.3	27451.8	21357.3	21357.3			863.862	21181	21075.6	16171.3	16174.5	21072.4	16171.3	16171.3
	863.409	27571.5	27546.6	21338.4	21338.4	27546.6	21338.4	21338.4			863.762	21344.9	21226.5	16157.7	16161.5	21222.7	16157.7	16157.7
	863.308	27781.7	27635.3	21319.4	21319.4	27635.3	21319.4	21319.4			863.662	21756.1	21377.3	16144.1	16148.7	21372.7	16144.1	16144.1
	863.208	28264	27717.7	21300.5	21300.5	27717.7	21300.5	21300.5			863.562	21675.7	21526.5	16130.5	16136	21520.9	16130.5	16130.5
	863.109	28063.1	27793.3	21281.5	21281.5	27793.3	21281.5	21281.5			863.462	21542.7	21672.8	16116.9	16123.5	21666.1	16116.9	16116.9
	863.009	28369.1	27861.8	21262.6	21262.6	27861.8	21262.6	21262.6			863.362	21638.6	21814.5	16103.3	16111.2	21806.6	16103.3	16103.3
	862.909	28112.5	27922.9	21243.6	21243.6	27922.9	21243.6	21243.6			863.262	21926.1	21950	16089.7	16099.2	21940.5	16089.7	16089.7
	862.808	28260.9	27976.4	21224.7	21224.7	27976.4	21224.7	21224.7			863.162	22074.5	22077.2	16076	16087.4	22065.9	16076	16076
	862.708	28418.6	28021.8	21205.7	21205.7	28021.8	21205.7	21205.7			863.062	21966.3	22194.1	16062.5	16075.9	22180.7	16062.5	16062.5
	862.609	28712.3	28059	21186.8	21186.8	28059	21186.8	21186.8			862.962	22173.4	22298.6	16048.9	16064.7	22282.7	16048.9	16048.9
	862.509	28962.8	28087.8	21167.8	21167.8	28087.8	21167.8	21167.8			862.862	21827.2	22388.6	16035.2	16054	22369.9	16035.2	16035.2
	862.409	28675.2	28107.9	21148.9	21148.9	28107.9	21148.9	21148.9			862.762	22414.6	22462.2	16021.6	16043.7	22440.2	16021.6	16021.6
	862.308	28712.3	28119.3	21129.9	21129.9	28119.3	21129.9	21129.9			862.662	22498.1	22517.8	16008	16034	22491.9	16008	16008
	862.208	29129.7	28121.8	21111	21111	28121.8	21111	21111			862.562	22875.2	22554	15994.4	16024.8	22523.6	15994.4	15994.4
	862.109	28684.5	28115.3	21092	21092	28115.3	21092	21092			862.462	22683.6	22569.8	15980.8	16016.3	22534.3	15980.8	15980.8
	862.009	28211.5	28099.9	21073.1	21073.1	28099.9	21073.1	21073.1			862.362	22584.6	22564.4	15967.2	16008.5	22523.1	15967.2	15967.2
	861.909	28786.5	28075.4	21054.1	21054.1	28075.4	21054.1	21054.1			862.262	22349.7	22535.2	15953.6	16001.6	22487.2	15953.6	15953.6
	861.808	28690.7	28041.9	21035.2	21035.2	28041.9	21035.2	21035.2			862.162	22510.4	22482	15940	15995.6	22426.4	15940	15940
	861.708	28536.1	27999.5	21016.2	21016.3	27999.4	21016.2	21016.2			862.062	22559.9	22406.1	15926.4	15990.7	22341.8	15926.4	15926.4
	861.609	28882.4	27948.2	20997.3	20997.3	27948.1	20997.3	20997.3			861.962	22318.8	22308.9	15912.8	15986.9	22234.8	15912.8	15912.8
	861.509	28347.5	27888.2	20978.3	20978.4	27888.1	20978.3	20978.3			861.862	22068.3	22192.6	15899.2	15984.4	22107.4	15899.2	15899.2
	861.409	28230	27819.7	20959.4	20959.5	27819.5	20959.4	20959.4			861.762	21963.2	22059.4	15885.6	15983.3	21961.8	15885.6	15885.6
	861.308	27611.7	27742.7	20940.4	20940.7	27742.5	20940.4	20940.4			861.662	22207.5	21912	15872	15983.7	21800.2	15872	15872
	861.208	27305.6	27657.8	20921.5	20921.9	27657.3	20921.5	20921.5			861.562	21703.5	21752.9	15858.4	15985.8	21625.5	15858.4	15858.4
	861.109	26863.5	27564.9	20902.5	20903.2	27564.2	20902.5	20902.5			861.462	21824.1	21584.8	15844.8	15989.8	21439.8	15844.8	15844.8
	861.009	26526.5	27464.5	20883.6	20884.6	27463.5	20883.6	20883.6			861.362	21400.5	21410.4	15831.2	15995.7	21245.8	15831.2	15831.2
	860.909	26273	27357.1	20864.6	20866.2	27355.5	20864.6	20864.6			861.262	21011	21232	15817.6	16003.8	21045.8	15817.6	15817.6
	860.808	26542	27242.8	20845.7	20848.2	27240.3	20845.7	20845.7			861.162	20779.1	21051.9	15804	16014.2	20841.7	15804	15804
	860.708	26214.2	27122.4	20826.7	20830.5	27118.6	20826.7	20826.7			861.062	21091.4	20872.3	15790.4	16027	20635.6	15790.4	15790.4
	860.609	25722.7	26996.3	20807.8	20813.5	26990.5	20807.8	20807.8			860.962	20429.7	20694.8	15776.8	16042.5	20429	15776.8	15776.8
	860.509	25645.4	26865.2	20788.8	20797.4	26856.6	20788.8	20788.8			860.862	19953.6	20521.3	15763.2	16060.9	20223.6	15763.2	15763.2
	860.409	25484.6	26729.9	20769.9	20782.6	26717.2	20769.9	20769.9			860.762	20003.1	20353	15749.6	16082.1	20020.5	15749.6	15749.6
	860.308	25574.3	26591.2	20750.9	20769.5	26572.5	20750.9	20750.9			860.662	19817.6	20191.1	15736	16106.6	19820.5	15736	15736
	860.208	25762.9	26450.3	20732	20758.9	26423.4	20732	20732			860.562	19947.4	20036.8	15722.4	16134.3	19624.9	15722.4	15722.4
	860.109	26004	26308.5	20713	20751.7	26269.9	20713	20713			860.462	19727.9	19890.8	15708.8	16165.6	19434	15708.8	15708.8
	860.009	25116.7	26167.5	20694.1	20748.9	26112.7	20694.1	20694.1			860.362	19449.7	19753.9	15695.2	16200.5	19248.5	15695.2	15695.2
	859.909	25493.9	26029.1	20675.1	20752.1	25952.1	20675.1	20675.1			860.262	18794.2	19626.7	15681.6	16239.4	19068.8	15681.6	15681.6
	859.808	25697.9	25895.5	20656.2	20763.1	25788.6	20656.2	20656.2			860.162	18967.4	19509.6	15668	16282.5	18895.1	15668	15668
	859.708	25543.4	25769.6	20637.2	20784.2	25622.7	20637.2	20637.2			860.062	19174.5	19403.3	15654.4	16330	18727.6	15654.4	15654.4
	859.609	25444.4	25654.6	20618.3	20818.2	25454.7	20618.3	20618.3			859.962	19029.2	19308.2	15640.8	16382.5	18566.4	15640.8	15640.8
	859.509	25561.9	25554.4	20599.3	20868.5	25285.2	20599.3	20599.3			859.862	19527	19224.8	15627.1	16440.3	18411.7	15627.1	15627.1
	859.409	25704.1	25473.3	20580.4	20939	25114.6	20580.4	20580.4			859.762	19335.3	19154	15613.5	16504.2	18263.3	15613.5	15613.5
	859.308	25960.7	25416.2	20561.4	21034.5	24943.2	20561.4	20561.4			859.662	19211.6	19096.4	15599.9	16575.2	18121.1	15599.9	15599.9
	859.208	26090.6	25388.9	20542.5	21159.8	24771.5	20542.5	20542.5			859.562	19019.9	19053.2	15586.3	16654.3	17985.2	15586.3	15586.3
	859.109	26251.3	25397.4	20523.5	21321	24599.9	20523.5	20523.5			859.462	19270.4	19025.9	15572.7	16743.3	17855.3	15572.7	15572.7
	859.009	26347.2	25448.2	20504.6	21523.9	24428.8	20504.6	20504.6			859.362	19406.4	19016.4	15559.1	16844.1	17731.4	15559.1	15559.1
	858.909	26625.5	25548.1	20485.6	21775.2	24258.5	20485.6	20485.6			859.262	19517.7	19027.1	15545.5	16959.3	17613.2	15545.5	15545.5
	858.808	26968.6	25704.1	20466.7	22081.4	24089.3	20466.7	20466.7			859.162	19885.6	19060.9	15531.9	17092.3	17500.5	15531.9	15531.9
	858.708	26906.8	25922.5	20447.7	22448.5	23921.8	20447.7	20447.7			859.062	19845.4	19121.6	15518.3	17246.6	17393.3	15518.3	15518.3
	858.609	27200.5	26209.6	20428.8	22882.5	23755.9	20428.8	20428.8			858.962	19486.8	19213.5	15504.7	17427.2	17291	15504.7	15504.7
	858.509	27345.8	26570.1	20409.8	23387.6	23592.3	20409.8	20409.8			858.862	19740.3	19341.6	15491.1	17638.9	17193.8	15491.1	15491.1
	858.409	27791	27007.6	20390.9	23967.4	23431	20390.9	20390.9			858.762	20482.3	19511.5	15477.5	17887.7	17101.3	15477.5	15477.5
	858.308	28774.2	27524.1	20371.9	24623.7	23272.3	20371.9	20371.9			858.662	20745.1	19729.4	15463.9	18180.1	17013.2	15463.9	15463.9
	858.208	28944.2	28118.3	20353	25354.7	23116.5	20353	20353			858.562	21045	20001.4	15450.3	18522.2	16929.5	15450.3	15450.3
	858.109	28947.3	28787.5	20334	26157.7	22963.8	20334	20334			858.462	21307.8	20333.9	15436.7	18920.9	16849.7	15436.7	15436.7
	858.009	29865.5	29524.5	20315	27025.2	22814.4	20315	20315			858.362	21607.7	20732.1	15423.1	19381.3	16773.9	15423.1	15423.1
	857.909	30122.1	30320	20296.1	27947.7	22668.4	20296.1	20296.1			858.262	22068.3	21200.8	15409.5	19908.6	16701.6	15409.5	15409.5
	857.808	31324.8	31161.7	20277.2	28912.9	22525.9	20277.2	20277.2			858.162	22550.6	21743.2	15395.9	20506.3	16632.8	15395.9	15395.9
	857.708	31519.5	32032.3	20258.2	29903.3	22387.2	20258.2	20258.2			858.062	23360.6	22359.4	15382.3	21174.5	16567.2	15382.3	15382.3
	857.609	32032.8	32914	20239.2	30901.1	22252.1	20239.2	20239.2			857.962	23805.8	23048.4	15368.7	21912.5	16504.6	15368.7	15368.7
	857.509	33012.8	33784.4	20220.3	31883.6	22121.1	20220.3	20220.3			857.862	24034.6	23804.1	15355.1	22714.3	16444.9	15355.1	15355.1
	857.409	33674.4	34621.1	20201.3	32828.4	21994	20201.3	20201.3			857.762	24597.3	24618.3	15341.5	23571.9	16387.9	15341.5	15341.5
	857.308	34283.5	35400.7	20182.4	33712.3	21870.8	20182.4	20182.4			857.662	25385.7	25479.1	15327.9	24473.6	16333.4	15327.9	15327.9
	857.208	34942	36098.6	20163.5	34510.4	21751.7	20163.5	20163.5			857.562	26801.7	26369.3	15314.3	25402.4	16281.2	15314.3	15314.3
	857.109	36005.6	36693.1	20144.5	35201.1	21636.5	20144.5	20144.5			857.462	27234.5	27270.6	15300.7	26340.1	16231.2	15300.7	15300.7
	857.009	36426	37163.2	20125.5	35763.3	21525.4	20125.5	20125.5			857.362	27364.3	28159.5	15287.1	27263.3	16183.3	15287.1	15287.1
	856.909	36889.8	37492	20106.6	36180.3	21418.4	20106.6	20106.6			857.262	28087.8	29012.3	15273.5	28148.5	16137.3	15273.5	15273.5
	856.808	37433.9	37666.4	20087.7	36438.9	21315.2	20087.7	20087.7			857.162	28814.3	29804.1	15259.9	28970.9	16093	15259.9	15259.9
	856.708	37520.5	37677.7	20068.7	36530.3	21216	20068.7	20068.7			857.062	29593.5	30508.7	15246.2	29704.5	16050.5	15246.2	15246.2
	856.609	37597.8	37522.3	20049.8	36451.3	21120.7	20049.8	20049.8			856.962	30440.6	31103.2	15232.6	30326.4	16009.4	15232.6	15232.6
	856.509	37548.3	37202.2	20030.8	36203.8	21029.2	20030.8	20030.8			856.862	30966.2	31565.8	15219	30815	15969.8	15219	15219
	856.409	37038.2	36724.3	20011.8	35794.8	20941.4	20011.8	20011.8			856.762	30984.7	31879.8	15205.4	31153.6	15931.6	15205.4	15205.4
	856.308	37112.4	36100.1	19992.9	35235.8	20857.2	19992.9	19992.9			856.662	31519.5	32032.9	15191.8	31330.1	15894.6	15191.8	15191.8
	856.208	36407.5	35346.2	19973.9	34543.6	20776.6	19973.9	19973.9			856.562	31813.3	32015.1	15178.2	31334.5	15858.8	15178.2	15178.2
	856.109	35582	34481.2	19955	33736.8	20699.4	19955	19955			856.462	31732.9	31794.5	15164.6	31135	15824	15164.6	15164.6
	856.009	34710.2	33527.9	19936	32838.3	20625.6	19936	19936			856.362	31652.5	31370.3	15151	30730.9	15790.4	15151	15151
	855.909	33424	32509.2	19917.1	31871.4	20555	19917.1	19917.1			856.262	31451.5	30757.5	15137.4	30137.3	15757.6	15137.4	15137.4
	855.808	32444	31448.4	19898.1	30859	20487.5	19898.1	19898.1			856.162	31096	29977.5	15123.8	29375.6	15725.7	15123.8	15123.8
	855.708	31015.6	30369.8	19879.2	29826	20423	19879.2	19879.2			856.062	30545.7	29058.6	15110.2	28474.1	15694.7	15110.2	15110.2
	855.609	30323.1	29294.1	19860.2	28793	20361.3	19860.2	19860.2			855.962	28860.7	28031	15096.6	27463.2	15664.4	15096.6	15096.6
	855.509	28749.4	28242.2	19841.3	27781	20302.5	19841.3	19841.3			855.862	27787.9	26929.2	15083	26377.3	15634.9	15083	15083
	855.409	26727.5	27230.5	19822.3	26806.6	20246.2	19822.3	19822.3			855.762	26310.1	25785.9	15069.4	25249.2	15606	15069.4	15069.4
	855.308	25580.5	26272.3	19803.4	25883.2	20192.5	19803.4	19803.4			855.662	24600.4	24632.3	15055.8	24110.3	15577.8	15055.8	15055.8
	855.208	24736.4	25379.4	19784.4	25022.7	20141.2	19784.4	19784.4			855.562	23580.2	23498.8	15042.2	22990.8	15550.2	15042.2	15042.2
	855.109	23518.3	24558.2	19765.5	24231.6	20092.1	19765.5	19765.5			855.462	22018.9	22408.9	15028.6	21914.3	15523.2	15028.6	15028.6
	855.009	22986.5	23814.1	19746.5	23515.4	20045.2	19746.5	19746.5			855.362	20834.8	21384	15015	20902.3	15496.7	15015	15015
	854.909	22164.2	23148	19727.6	22875.2	20000.4	19727.6	19727.6			855.262	19734.1	20438.4	15001.4	19969.1	15470.7	15001.4	15001.4
	854.808	21477.8	22558.8	19708.6	22309.9	19957.5	19708.6	19708.6			855.162	18868.5	19581.5	14987.8	19124.2	15445.2	14987.8	14987.8
	854.708	21187.2	22044.2	19689.7	21817.5	19916.3	19689.7	19689.7			855.062	18070.8	18819.5	14974.2	18373.6	15420.1	14974.2	14974.2
	854.609	20547.2	21599.3	19670.7	21393.1	19876.9	19670.7	19670.7			854.962	17059.8	18152.2	14960.6	17717.4	15395.5	14960.6	14960.6
	854.509	20460.7	21219.1	19651.8	21031.8	19839.1	19651.8	19651.8			854.862	16639.4	17577.9	14947	17153.6	15371.2	14947	14947
	854.409	20534.9	20897	19632.8	20727	19802.8	19632.8	19632.8			854.762	16361.1	17090.5	14933.4	16676.5	15347.4	14933.4	14933.4
	854.308	20414.3	20626.5	19613.9	20472.4	19768	19613.9	19613.9			854.662	15897.4	16682.6	14919.8	16278.5	15323.9	14919.8	14919.8
	854.208	20074.2	20401.1	19594.9	20261.7	19734.4	19594.9	19594.9			854.562	15730.4	16346.1	14906.2	15951.6	15300.7	14906.2	14906.2
	854.109	20145.3	20214.4	19576	20088.4	19702	19576	19576			854.462	15612.9	16071.6	14892.6	15686.2	15277.9	14892.6	14892.6
	854.009	20306.1	20060.6	19557	19946.8	19670.8	19557	19557			854.362	15514	15850.2	14879	15473.7	15255.4	14879	14879
	853.909	19848.5	19934.1	19538.1	19831.5	19640.7	19538.1	19538.1			854.262	15297.6	15673.1	14865.4	15305.2	15233.2	14865.4	14865.4
	853.808	19823.8	19830.1	19519.1	19737.7	19611.5	19519.1	19519.1			854.162	15170.8	15532.3	14851.8	15172.7	15211.3	14851.8	14851.8
	853.708	19666.1	19744.4	19500.2	19661.3	19583.3	19500.2	19500.2			854.062	15461.4	15420.9	14838.1	15069.3	15189.7	14838.1	14838.1
	853.609	19882.5	19673.4	19481.2	19598.8	19555.8	19481.2	19481.2			853.962	15393.4	15332.6	14824.5	14988.8	15168.3	14824.5	14824.5
	853.509	19727.9	19614.1	19462.3	19547.2	19529.2	19462.3	19462.3			853.862	14982.2	15262.5	14810.9	14926.2	15147.2	14810.9	14810.9
	853.409	19415.7	19564	19443.3	19504	19503.3	19443.3	19443.3			853.762	15130.6	15206.1	14797.3	14877.1	15126.4	14797.3	14797.3
	853.308	19220.9	19520.9	19424.4	19467.3	19478	19424.4	19424.4			853.662	14969.9	15160.2	14783.7	14838.2	15105.7	14783.7	14783.7
	853.208	19557.9	19483.4	19405.4	19435.5	19453.4	19405.4	19405.4			853.562	14874	15122	14770.1	14806.9	15085.3	14770.1	14770.1
	853.109	19873.2	19450.1	19386.5	19407.3	19429.2	19386.5	19386.5			853.462	14793.6	15089.5	14756.5	14781	15065	14756.5	14756.5
	853.009	19489.9	19419.9	19367.5	19381.8	19405.7	19367.5	19367.5			853.362	14830.7	15061.1	14742.9	14759	15045	14742.9	14742.9
	852.909	19326	19392.2	19348.6	19358.3	19382.5	19348.6	19348.6			853.262	15078.1	15035.6	14729.3	14739.7	15025.2	14729.3	14729.3
	852.808	19329.1	19366.3	19329.6	19336.1	19359.8	19329.6	19329.6			853.162	15124.4	15012.2	14715.7	14722.4	15005.6	14715.7	14715.7
	852.708	19156	19341.8	19310.7	19315	19337.5	19310.7	19310.7			853.062	14753.4	14990.3	14702.1	14706.3	14986.1	14702.1	14702.1
	852.609	19214.7	19318.3	19291.7	19294.6	19315.5	19291.7	19291.7			852.962	14688.5	14969.5	14688.5	14691.1	14966.9	14688.5	14688.5
	852.509	19493	19295.7	19272.8	19274.6	19293.8	19272.8	19272.8			852.862	14790.5
	852.409	19712.5	19273.6	19253.8	19255	19272.4	19253.8	19253.8			852.762	14475.2
	852.308	19301.3	19252	19234.9	19235.6	19251.3	19234.9	19234.9			852.662	14929.7
	852.208	18893.2	19230.9	19215.9	19216.4	19230.4	19215.9	19215.9			852.562	14809.1
	852.109	19390.9	19210	19197	19197.3	19209.7	19197	19197			852.462	14623.6
	852.009	19675.4	19189.4	19178	19178.2	19189.2	19178	19178			852.362	14651.4
	851.909	19159.1	19169	19159.1	19159.2	19168.9	19159.1	19159.1			852.262	14969.9
	851.808	19224									852.162	14948.2
	851.708	19360									852.062	14713.2
	851.609	19375.5									851.962	14444.3
	851.509	19298.2									851.862	14898.8
	851.409	19214.7									851.762	14654.5
	851.308	19406.4									851.662	14864.7
	851.208	19573.3									851.562	14697.8
	851.109	19248.7									851.462	14973
	851.009	19220.9									851.362	15031.7
	850.909	18868.5									851.262	14632.9
	850.808	19156									851.162	14484.5
	850.708	19570.3									851.062	14920.4
	850.609	19440.4									850.962	14901.8
	850.509	19016.8									850.862	14985.3
	850.409	19140.5									850.762	14969.9
	850.308	19078.7									850.662	14431.9
	850.208	19168.3									850.562	14840
	850.109	19254.9									850.462	14728.7
	850.009	19421.9									850.362	14716.3
	849.909	19245.6									850.262	15028.6
	849.808	19146.7									850.162	14654.5
	849.708	19264.2									850.062	14435
	849.609	19190									849.962	14329.9
	849.509	18766.4									849.862	14363.9
	849.409	19245.6									849.762	14654.5
	849.308	19227.1									849.662	14271.1
	849.208	19131.2									849.562	14422.6
	849.109	19329.1									849.462	14870.9
	849.009	19100.3									849.362	14691.6
	848.909	19019.9									849.262	14784.4
	848.808	19103.4									849.162	14546.3
	848.708	19527									849.062	14469
	848.609	18927.2									848.962	14914.2
	848.509	18948.8									848.862	14830.7
	848.409	19146.7									848.762	14527.8
	848.308	19273.5									848.662	14691.6
	848.208	19054									848.562	14762.7
	848.109	18735.5									848.462	14725.6
	848.009	19264.2									848.362	14728.7
	847.909	18970.5									848.262	14707.1
	847.808	19208.5									848.162	14645.2
	847.708	19032.3									848.062	14660.7
	847.609	19026.1									847.962	14840
	847.509	19140.5									847.862	15071.9
	847.409	19106.5									847.762	14827.6
	847.308	19109.6									847.662	14660.7
	847.208	18828.3									847.562	14713.2
	847.109	18877.7									847.462	14744.2
	847.009	18890.1									847.362	14422.6
	846.909	19227.1									847.262	14642.1
	846.808	19010.7									847.162	14558.7
	846.708	19295.1									847.062	14453.5
	846.609	18967.4									846.962	14694.7
	846.509	19060.1									846.862	14700.9
	846.409	18985.9									846.762	14558.7
	846.308	19162.2									846.662	14450.5
	846.208	19084.9									846.562	14623.6
	846.109	18955									846.462	14351.5
	846.009	18899.4									846.362	14481.4
	845.909	19044.7									846.262	14499.9
	845.808	18945.7									846.162	14345.3
	845.708	19100.3									846.062	14456.6
	845.609	18843.7									845.962	14713.2
	845.509	18853									845.862	14484.5
	845.409	19026.1									845.762	14991.5
	845.308	19384.8									845.662	14799.8
	845.208	19230.2									845.562	14926.6
	845.109	18930.3									845.462	14790.5
	845.009	18917.9									845.362	14911.1
	844.909	19353.8									845.262	14697.8
	844.808	19270.4									845.162	14762.7
	844.708	19177.6									845.062	14725.6
	844.609	19060.1									844.962	14951.3
	844.509	18955									844.862	14707.1
	844.409	19128.2									844.762	14305.1
	844.308	19363.1									844.662	14543.2
	844.208	19140.5									844.562	14793.6
	844.109	18865.4									844.462	14478.3
	844.009	19057									844.362	14580.3
	843.909	19075.6									844.262	14864.7
	843.808	19196.2									844.162	14670
	843.708	19193.1									844.062	14716.3
	843.609	19217.8									843.962	14880.2
	843.509	19134.3									843.862	14611.2
	843.409	19097.2									843.762	14772
	843.308	18664.4									843.662	14530.8
	843.208	19128.2									843.562	14462.8
											843.462	14602

## Sheet: Figure 2e
Fig.2e
Ir1/NFS	743.208	16365.2								NFS	743.462	13312.2
	743.109	16374.1									743.362	13388.4
	743.009	16508.8									743.262	13373.1
	742.909	16356.4									743.162	13380.8
	742.808	16502.4									743.062	13354.1
	742.708	16417.3									742.962	13238.5
	742.609	16505									742.862	13396
	742.509	16418.6									742.762	13197.9
	742.409	16485.9									742.662	13289.3
	742.308	16470.7									742.562	13283
	742.208	16417.3									742.462	13018.8
	742.109	16554.5									742.362	13150.9
	742.009	16332.2									742.262	13199.1
	741.909	16305.6									742.162	13294.4
	741.808	16483.4									742.062	13147.1
	741.708	16248.4									741.962	13236
	741.609	16402.1									741.862	13157.2
	741.509	16441.5									741.762	13291.9
	741.409	16393.2									741.662	13421.4
	741.308	16409.7									741.562	13366.8
	741.208	16361.4									741.462	13361.7
	741.109	16385.6									741.362	13263.9
	741.009	16310.6									741.262	13232.2
	740.909	16378									741.162	13305.8
	740.808	16278.9									741.062	13286.8
	740.708	16475.7									740.962	13342.6
	740.609	16413.5									740.862	13242.3
	740.509	16455.4									740.762	13319.8
	740.409	16505									740.662	13229.6
	740.308	16489.7									740.562	13055.6
	740.208	16253.5									740.462	13164.9
	740.109	16357.6									740.362	13232.2
	740.009	16493.5									740.262	13242.3
	739.909	16371.6									740.162	13369.3
	739.808	16267.5									740.062	13462
	739.708	16484.6									739.962	13303.3
	739.609	16365.2									739.862	13524.3
	739.509	16678.9									739.762	13197.9
	739.409	16634.5									739.662	13230.9
	739.308	16120.1									739.562	13363
	739.208	16391.9									739.462	13176.3
	739.109	16369.1									739.362	13326.1
	739.009	16441.5									739.262	13230.9
	738.909	16632									739.162	13148.3
	738.808	16555.8									739.062	13267.7
	738.708	16591.3									738.962	13189
	738.609	16286.5									738.862	13469.6
	738.509	16397									738.762	13195.3
	738.409	16538									738.662	13006.1
	738.308	16339.9									738.562	13220.7
	738.208	16339.9									738.462	13285.5
	738.109	16412.2									738.362	13363
	738.009	16551.9									738.262	13288
	737.909	16314.5									738.162	13138.2
	737.808	16263.6									738.062	13186.4
	737.708	16435.1									737.962	13209.3
	737.609	16463									737.862	13366.8
	737.509	16444									737.762	13222
	737.409	16463									737.662	13001
	737.308	16501.1									737.562	13432.8
	737.208	16471.9									737.462	13305.8
	737.109	16606.5									737.362	13374.4
	737.009	16432.6									737.262	13201.7
	736.909	16525.3									737.162	13190.2
	736.808	16475.7									737.062	13302
	736.708	16352.5									736.962	13408.7
	736.609	16309.4									736.862	13335
	736.509	16441.5									736.762	13376.9
	736.409	16540.5									736.662	13552.2
	736.308	16351.3									736.562	13557.3
	736.208	16357.6									736.462	13528.1
	736.109	16389.4									736.362	13181.4
	736.009	16663.7									736.262	13152.1
	735.909	16318.3									736.162	13263.9
	735.808	16416									736.062	13465.8
	735.708	16555.8									735.962	13519.2
	735.609	16333.5									735.862	13189
	735.509	16461.8									735.762	13652.5
	735.409	16390.7									735.662	13472.2
	735.308	16482.1									735.562	13486.2
	735.208	16522.7									735.462	13516.6
	735.109	16258.6									735.362	13406.1
	735.009	16449.1									735.262	13310.9
	734.909	16398.3									735.162	13462
	734.808	16267.5									735.062	13169.9
	734.708	16414.8									734.962	13370.6
	734.609	16275.1									734.862	13318.5
	734.509	16242.1									734.762	13492.5
	734.409	16336									734.662	13385.8
	734.308	16209									734.562	13307.1
	734.208	16252.2									734.462	13389.6
	734.109	16409.7									734.362	13512.8
	734.009	16308.1									734.262	13464.6
	733.909	16245.9									734.162	13321.1
	733.808	16317									734.062	13511.6
	733.708	16419.9									733.962	13417.6
	733.609	16322.1									733.862	13298.2
	733.509	16428.8									733.762	13443
	733.409	16470.7									733.662	13422.7
	733.308	16135.4									733.562	13397.3
	733.208	16207.8									733.462	13333.8
	733.109	16221.7									733.362	13271.5
	733.009	16125.2									733.262	13356.6
	732.909	16251	16325.4	16251	16258.8	16265.6	16269.3	16284.5			733.162	13553.5
	732.808	16637	16327.2	16251	16258.9	16265.8	16269.8	16285.6			733.062	13434.1
	732.708	16543	16326.2	16248.1	16256.1	16263.1	16267.4	16283.9			732.962	13277.9
	732.609	16286.5	16326	16245.9	16254	16261.1	16265.7	16282.9			732.862	13304.5
	732.509	16433.8	16327.7	16245.6	16253.8	16261	16265.9	16283.9			732.762	13284.2
	732.409	16322.1	16328.5	16244.2	16252.5	16259.8	16265	16283.9			732.662	13142
	732.308	16338.6	16330.1	16243.6	16252	16259.4	16265	16284.7			732.562	13359.2
	732.208	16296.7	16331.7	16242.9	16251.4	16258.8	16264.9	16285.5			732.462	13260.1
	732.109	16170.9	16333.8	16242.5	16251	16258.6	16265.1	16286.6			732.362	13402.3
	732.009	16275.1	16336.9	16243.1	16251.6	16259.3	16266.2	16288.8			732.262	13375.7	13401.3	13283	13284.8	13303.6	13318.2	13343.6
	731.909	16325.9	16339.3	16242.8	16251.5	16259.3	16266.7	16290.3			732.162	13070.9	13404.7	13283	13284.8	13303.8	13319.1	13345.8
	731.808	16273.8	16341.5	16242.2	16251	16258.9	16266.7	16291.5			732.062	13139.5	13409.8	13284.5	13286.4	13305.6	13321.7	13349.6
	731.708	16264.9	16344.2	16242	16250.8	16258.8	16267.2	16293.3			731.962	13082.3	13414.6	13285.6	13287.4	13306.9	13323.8	13353.1
	731.609	16282.7	16347.1	16241.8	16250.8	16258.9	16267.8	16295.1			731.862	13371.9	13420	13287	13288.9	13308.6	13326.3	13357.2
	731.509	16201.4	16350	16241.5	16250.5	16258.8	16268.2	16297			731.762	13324.9	13423.5	13286.4	13288.3	13308.3	13326.8	13359.3
	731.409	16204	16353.8	16241.8	16250.9	16259.3	16269.3	16299.6			731.662	13365.5	13427.5	13286.1	13288.1	13308.3	13327.7	13362
	731.308	16259.8	16357.6	16242.1	16251.3	16259.8	16270.4	16302.4			731.562	13224.5	13431.5	13285.6	13287.5	13308	13328.3	13364.5
	731.208	16299.2	16361.3	16242	16251.3	16259.9	16271.1	16304.9			731.462	13060.7	13436.8	13286	13288	13308.7	13330	13368.2
	731.109	16369.1	16364.9	16241.5	16251	16259.6	16271.6	16307.2			731.362	13216.9	13443.6	13287.7	13289.6	13310.6	13333	13373.4
	731.009	16042.7	16368.2	16240.6	16250.1	16258.9	16271.6	16309.2			731.262	13608.1	13449.6	13288.2	13290.2	13311.4	13334.9	13377.7
	730.909	16277.6	16374.1	16242	16251.7	16260.6	16274.1	16313.9			731.162	13370.6	13453	13285.8	13287.9	13309.3	13334	13379.4
	730.808	16437.6	16378.6	16241.8	16251.5	16260.6	16274.9	16317			731.062	13275.3	13458.5	13285.2	13287.3	13309	13334.8	13383.1
	730.708	16394.5	16382.2	16240.3	16250.2	16259.4	16274.5	16319.1			730.962	13375.7	13465.1	13285.3	13287.4	13309.4	13336.5	13387.8
	730.609	16405.9	16386.5	16239.2	16249.2	16258.5	16274.5	16321.9			730.862	13185.2	13471.4	13284.6	13286.7	13309	13337.5	13392.1
	730.509	16303	16390.9	16238	16248	16257.5	16274.5	16324.7			730.762	13257.6	13479.6	13285.4	13287.5	13310	13339.9	13398.3
	730.409	16264.9	16396.5	16237.5	16247.7	16257.2	16275.3	16328.7			730.662	13511.6	13487.8	13285.6	13287.7	13310.5	13341.9	13404.3
	730.308	16287.8	16402.8	16237.3	16247.6	16257.3	16276.5	16333.2			730.562	13357.9	13494.7	13283.9	13286.1	13309.2	13342.1	13409
	730.208	16334.8	16409.3	16236.9	16247.3	16257.2	16277.5	16338			730.462	13276.6	13503.4	13283.4	13285.6	13309	13343.6	13415.3
	730.109	16454.2	16415.9	16236.2	16246.7	16256.7	16278.2	16342.8			730.362	13253.8	13513.3	13283.4	13285.6	13309.4	13345.7	13422.8
	730.009	16397	16422.2	16234.6	16245.2	16255.4	16278.2	16347.1			730.262	13703.3	13524.1	13283.6	13285.9	13309.9	13348.1	13431.1
	729.909	16411	16429.4	16233.4	16244.1	16254.5	16278.6	16352.3			730.162	13379.5	13532.5	13280.6	13282.9	13307.2	13347.4	13436.9
	729.808	16461.8	16437.2	16232	16243	16253.4	16279	16357.9			730.062	13408.7	13544.2	13279.9	13282.1	13306.8	13349.1	13445.7
	729.708	16412.2	16445.2	16230.3	16241.4	16252	16279.2	16363.7			729.962	13326.1	13556.6	13278.9	13281.2	13306.2	13350.7	13455.2
	729.609	16648.5	16454.4	16229	16240.2	16251	16279.8	16370.5			729.862	13490	13570.7	13278.6	13280.9	13306.3	13353	13466.2
	729.509	16463	16462.6	16225.9	16237.2	16248.1	16278.7	16376.2			729.762	13516.6	13584.7	13277	13279.4	13305.1	13354.3	13477
	729.409	16549.4	16473	16224.1	16235.6	16246.7	16279.2	16384			729.662	13611.9	13599.8	13275.3	13277.7	13303.7	13355.6	13488.6
	729.308	16527.8	16483.7	16221.7	16233.3	16244.6	16279.1	16391.9			729.562	13664	13615.5	13272.8	13275.3	13301.7	13356.3	13500.7
	729.208	16535.4	16495.6	16219.5	16231.2	16242.6	16279.2	16401			729.462	13703.3	13632.2	13270	13272.4	13299.2	13356.8	13513.7
	729.109	16722.1	16508.7	16217.1	16229	16240.6	16279.5	16410.9			729.362	13664	13650.2	13266.8	13269.3	13296.4	13357.2	13527.6
	729.009	16678.9	16521.5	16213.4	16225.4	16237.2	16278.5	16420.5			729.262	13742.7	13670	13263.9	13266.4	13294	13358.1	13543.3
	728.909	16512.6	16536.1	16209.9	16222.1	16234.1	16278.1	16431.6			729.162	13818.9	13691	13260.4	13263	13290.9	13358.6	13559.8
	728.808	16720.8	16553.3	16207.7	16220	16232.2	16279	16445.2			729.062	13779.5	13713.3	13256.3	13258.9	13287.2	13358.8	13577.4
	728.708	16685.3	16570.6	16203.9	16216.3	16228.8	16278.5	16458.7			728.962	13697	13737.6	13252.5	13255.1	13283.8	13359.5	13596.8
	728.609	16609.1	16589.9	16200.3	16212.9	16225.6	16278.6	16473.8			728.862	13801.1	13764.6	13249.3	13251.9	13281	13361	13618.4
	728.509	16724.7	16611.5	16197.3	16210	16222.9	16279.4	16491			728.762	13900.2	13792.7	13245.2	13247.9	13277.5	13362.1	13641
	728.409	16487.2	16634.1	16193.4	16206.3	16219.4	16279.6	16509			728.662	13959.9	13822.2	13240.5	13243.2	13273.1	13362.8	13664.5
	728.308	16788.2	16660.4	16191.2	16204.3	16217.6	16281.8	16530.4			728.562	13928.1	13853.4	13235.2	13238	13268.4	13363.3	13689.3
	728.208	17071.4	16686.5	16186.8	16200	16213.5	16282.1	16551.1			728.462	14043.7	13886.8	13230.2	13232.9	13263.8	13364.5	13716
	728.109	16738.6	16712.3	16180.2	16193.6	16207.4	16280.7	16571.3			728.362	14050	13921.3	13224.2	13227	13258.4	13365.2	13743.4
	728.009	16640.8	16742.3	16176.1	16189.7	16203.7	16282	16595.2			728.262	14165.6	13957.6	13218.2	13221	13252.8	13366.3	13772.1
	727.909	16515.1	16774.4	16172.7	16186.4	16200.7	16284.5	16620.9			728.162	14065.3	13994.8	13211.3	13214.2	13246.5	13367	13801.1
	727.808	16690.4	16808.6	16170.1	16184.1	16198.5	16288.3	16648.1			728.062	14014.5	14034.1	13205	13208	13240.8	13368.9	13831.7
	727.708	16770.4	16842	16166.3	16180.4	16195.1	16291.3	16674			727.962	14343.4	14074.8	13199.1	13202.1	13235.4	13371.7	13863
	727.609	17115.8	16874.7	16161.8	16176.1	16191.1	16294.2	16698.6			727.862	14409.5	14113.7	13190.8	13193.8	13227.6	13372.7	13891.9
	727.509	17040.9	16903.6	16154.7	16169.2	16184.5	16295.1	16718.9			727.762	14304	14152	13181.9	13184.9	13219.2	13373.9	13919.5
	727.409	16888.5	16931	16148.2	16162.9	16178.4	16297.2	16737			727.662	14146.6	14190.3	13173.7	13176.8	13211.6	13376.6	13946.4
	727.308	17126	16956.4	16142.7	16157.6	16173.4	16301.1	16752.3			727.562	14090.7	14228.3	13166.6	13169.7	13205.1	13381.2	13972
	727.208	16962.2	16975.9	16135.4	16150.5	16166.6	16304	16761			727.462	14248.2	14264.2	13159.9	13163	13199	13387	13994.8
	727.109	16864.4	16991.7	16129.3	16144.6	16161	16308.9	16765.1			727.362	14180.9	14295.7	13151.9	13155.1	13191.7	13392.6	14012.1
	727.009	16859.3	17002.7	16123.8	16139.3	16156.1	16315.3	16763.5			727.262	14396.8	14323.6	13144.4	13147.7	13184.8	13399.7	14024.7
	726.909	16953.3	17008.2	16118.4	16134.1	16151.2	16322.8	16755.3			727.162	14254.5	14345.1	13135.3	13138.6	13176.3	13406.3	14029.8
	726.808	16993.9	17007.6	16112.2	16128.1	16145.5	16330.5	16740			727.062	14377.7	14362.2	13127.1	13130.4	13168.8	13415	14029.3
	726.708	16993.9	17001.9	16105.7	16121.8	16139.5	16339.1	16718.4			726.962	14356.1	14372.9	13118	13121.4	13160.4	13424.1	14021
	726.609	17042.2	16992.3	16099.1	16115.5	16133.5	16348.8	16691.8			726.862	14311.7	14378.1	13109	13112.4	13152	13434.6	14005.9
	726.509	16996.4	16979.5	16092.1	16108.7	16127.1	16359.3	16660.7			726.762	14279.9	14378.5	13100.2	13103.6	13144	13446.9	13984.5
	726.409	17030.7	16965.4	16085.4	16102.3	16121	16371.3	16627			726.662	14265.9	14374.5	13091.6	13095.1	13136.1	13460.8	13957.2
	726.308	16713.2	16950.4	16078.4	16095.5	16114.7	16384.3	16591.2			726.562	14439.9	14366.7	13083	13086.6	13128.3	13476.2	13924.5
	726.208	16964.7	16938	16073.7	16091.1	16110.6	16400.7	16556.8			726.462	14324.4	14354.6	13073.1	13076.7	13119.1	13491.9	13886.1
	726.109	16905	16924.8	16067.1	16084.7	16104.6	16416.4	16520.3			726.362	14446.3	14341.4	13064	13067.6	13110.8	13509.9	13845
	726.009	16731	16913.4	16060.9	16078.8	16099.1	16433.4	16484.9			726.262	14418.3	14326.1	13053.9	13057.6	13101.5	13528.3	13800.3
	725.909	16932.9	16904.9	16056	16074.1	16094.8	16452.2	16451.7			726.162	14232.9	14310.6	13043.9	13047.7	13092.4	13548.1	13754.1
	725.808	16936.8	16896.5	16049.5	16067.9	16089	16469.7	16418.2			726.062	14219	14296.5	13035.2	13039.1	13084.6	13570.2	13708.3
	725.708	17032	16889.3	16042.9	16061.6	16083.2	16487	16386.2			725.962	14183.4	14283	13026.6	13030.5	13076.8	13593.1	13662.4
	725.609	16839	16882.1	16035.6	16054.5	16076.6	16502.6	16355			725.862	14258.3	14270.3	13018.1	13022.1	13069.3	13616.4	13617
	725.509	16781.8	16876.5	16029.6	16048.9	16071.4	16518.1	16327			725.762	14301.5	14257.5	13009.1	13013.1	13061.2	13638.8	13571.7
	725.409	17001.5	16870.6	16024	16043.6	16066.6	16531.7	16300.9			725.662	14104.6	14244.4	12999.7	13003.7	13052.7	13659.7	13527.2
	725.308	16919	16861.5	16016.8	16036.7	16060.2	16540.5	16274.6			725.562	14207.5	14232.3	12991.6	12995.7	13045.6	13680.2	13485.5
	725.208	16821.2	16850.7	16010.1	16030.3	16054.3	16546	16250.5			725.462	14111	14218.2	12982.7	12986.9	13037.7	13697.3	13444.5
	725.109	16813.6	16837.6	16004.1	16024.6	16049.2	16547.7	16228.4			725.362	14080.5	14202.9	12974.5	12978.8	13030.5	13711.3	13405.8
	725.009	16731	16820.9	15998.1	16018.9	16044	16544.7	16207.7			725.262	14023.4	14185	12966.4	12970.8	13023.5	13721.1	13369
	724.909	16818.6	16801.1	15992.7	16013.9	16039.5	16537.2	16188.7			725.162	13876	14164.1	12958.7	12963.1	13016.9	13726	13334.2
	724.808	16731	16776.8	15986.6	16008.1	16034.3	16524.1	16170.1			725.062	14041.1	14140.1	12952	12956.5	13011.3	13726.1	13302.2
	724.708	16485.9	16749.7	15981.1	16002.9	16029.8	16507.1	16153.1			724.962	13986.5	14110.5	12944.1	12948.6	13004.5	13718.9	13270.6
	724.609	16614.2	16721.3	15977.3	15999.5	16027	16487.9	16138.9			724.862	14102.1	14076.8	12936.5	12941.1	12998.1	13706	13241
	724.509	16375.4	16689.6	15972.6	15995.2	16023.3	16464.5	16124.4			724.762	13940.8	14038	12928	12932.6	12990.8	13686.2	13212.1
	724.409	16544.3	16658.1	15969.6	15992.6	16021.4	16440.5	16112.5			724.662	13834.1	13996.4	12920.6	12925.3	12984.7	13662.2	13185.8
	724.308	16672.6	16624.3	15965.4	15988.7	16018.2	16413.4	16100			724.562	14009.4	13952.3	12913.9	12918.7	12979.3	13634.3	13161.7
	724.208	16719.6	16589.2	15960.1	15983.9	16014	16384.5	16087.2			724.462	14014.5	13904.5	12905.9	12910.8	12972.7	13601.2	13137.6
	724.109	16426.2	16554.1	15954.5	15978.7	16009.5	16354.8	16074.6			724.362	14011.9	13855	12897.8	12902.8	12966	13565.1	13114.6
	724.009	16560.8	16521.8	15951	15975.6	16007.2	16327.5	16064.6			724.262	13821.4	13804.7	12889.7	12894.8	12959.2	13527	13092.8
	723.909	16695.5	16489.7	15946.5	15971.5	16003.9	16299.7	16054.1			724.162	13757.9	13755.6	12882.9	12888	12953.9	13488.9	13073.4
	723.808	16264.9	16457.8	15941	15966.4	15999.6	16271.7	16042.9			724.062	13807.5	13707.5	12876.5	12881.8	12949	13450.8	13055.5
	723.708	16337.3	16430.6	15938.5	15964.4	15998.5	16247.9	16035.4			723.962	13679.2	13660.1	12869.7	12875	12943.8	13412.4	13038
	723.609	16543	16404.4	15935.6	15962	15996.9	16224.8	16027.6			723.862	13554.7	13615.2	12863.8	12869.2	12939.5	13375.5	13022.4
	723.509	16531.6	16378.4	15931.1	15957.9	15993.8	16201.3	16018.6			723.762	13514.1	13572.9	12858.8	12864.3	12936.1	13340.4	13008.3
	723.409	16351.3	16354	15926.6	15954	15990.8	16179.2	16010			723.662	13477.3	13532.8	12854	12859.6	12933	13306.8	12995.3
	723.308	16258.6	16332.4	15923.5	15951.3	15989.1	16159.6	16002.9			723.562	13464.6	13495.1	12849.4	12855.1	12930.2	13274.8	12983.1
	723.208	16102.4	16313.1	15921	15949.4	15988.1	16141.8	15996.8			723.462	13422.7	13459.5	12844.9	12850.8	12927.6	13244.3	12971.6
	723.109	16145.5	16296.3	15919.7	15948.5	15988.4	16126.4	15992			723.362	13686.8	13426.5	12840.7	12846.6	12925.3	13215.7	12961
	723.009	16388.1	16280.6	15918	15947.4	15988.3	16111.6	15987.2			723.262	13561.1	13393.5	12834.5	12840.6	12921	13186.6	12948.9
	722.909	16489.7	16264.3	15914.5	15944.5	15986.5	16096.1	15980.7			723.162	13373.1	13363.5	12829.2	12835.4	12917.8	13160	12938
	722.808	16638.3	16248.4	15910.3	15940.8	15984	16080.7	15973.6			723.062	13364.2	13336.7	12825.3	12831.5	12915.9	13136.1	12929
	722.708	16272.5	16232.5	15904.9	15936	15980.5	16065	15965.6			722.962	13379.5	13311.7	12821.3	12827.7	12914.1	13113.6	12920.3
	722.609	16336	16220.3	15902.1	15933.9	15979.6	16052.8	15960.4			722.862	13380.8	13288.4	12817.3	12823.8	12912.3	13092.3	12911.8
	722.509	16320.8	16208.5	15898.9	15931.3	15978.4	16040.8	15954.8			722.762	13406.1	13266.6	12813.1	12819.8	12910.5	13072.2	12903.6
	722.409	16215.4	16197.8	15895.8	15928.9	15977.3	16029.5	15949.5			722.662	13187.7	13246.2	12808.8	12815.6	12908.6	13053	12895.5
	722.308	16333.5	16188.6	15893.4	15927.2	15977	16019.7	15945.1			722.562	13376.9	13228.7	12806	12813	12908.3	13036.4	12889.1
	722.208	16191.3	16179.3	15890.2	15924.6	15975.9	16009.5	15939.8			722.462	13262.6	13211.1	12801.9	12808.9	12906.8	13019.5	12881.6
	722.109	16282.7	16171.7	15888	15923.1	15976	16000.8	15935.8			722.362	13296.9	13195.5	12798.5	12805.7	12906.1	13004.2	12875.1
	722.009	16221.7	16164.2	15885	15920.9	15975.4	15991.9	15931.1			722.262	13248.7	13180.8	12794.9	12802.2	12905.2	12989.5	12868.5
	721.909	16235.7	16157.7	15882.5	15919.1	15975.4	15983.9	15926.9			722.162	13203	13167.5	12791.6	12799	12904.8	12975.9	12862.4
	721.808	16300.5	16151.6	15879.9	15917.3	15975.3	15976.1	15922.7			722.062	13058.2	13155.5	12788.6	12796.2	12904.8	12963.4	12856.8
	721.708	16351.3	16145.7	15876.8	15915	15974.8	15968.2	15918.1			721.962	13106.4	13145.4	12786.6	12794.4	12906	12952.5	12852.3
	721.609	16248.4	16139.9	15873.3	15912.3	15974.1	15960.2	15913.2			721.862	13069.6	13135.8	12784.3	12792.2	12906.9	12941.9	12847.6
	721.509	16027.4	16135.3	15870.5	15910.4	15974.2	15953.3	15909			721.762	12976.9	13127.4	12782.2	12790.3	12908.2	12932.1	12843.3
	721.409	16106.2	16132.9	15869.4	15910.1	15976	15948.2	15906.6			721.662	13211.8	13120.3	12780.8	12789	12910.3	12923.4	12839.8
	721.308	16238.2	16130.3	15867.6	15909.3	15977.4	15942.8	15903.6			721.562	13321.1	13112.3	12777.6	12786.1	12910.8	12913.5	12834.7
	721.208	16239.5	16127.2	15864.9	15907.5	15977.9	15936.7	15899.7			721.462	13310.9	13104.1	12773.7	12782.3	12910.7	12903.3	12828.8
	721.109	16118.9	16124.5	15862.1	15905.7	15978.5	15930.7	15895.8			721.362	13286.8	13096.6	12769.7	12778.6	12910.8	12893.4	12823.1
	721.009	16070.6	16123.1	15860.2	15904.8	15980.1	15925.9	15892.9			721.262	13261.4	13090	12766	12775	12911.1	12884.1	12817.6
	720.909	15981.7	16122.5	15858.6	15904.3	15982.3	15921.5	15890.3			721.162	13298.2	13084	12762.4	12771.6	12911.9	12875.3	12812.3
	720.808	15965.2	16122.9	15857.7	15904.4	15985.3	15917.9	15888.4			721.062	13324.9	13078.4	12758.4	12767.9	12912.5	12866.5	12806.9
	720.708	16225.5	16123.9	15856.9	15904.8	15988.5	15914.7	15886.7			720.962	13168.7	13073.2	12754.3	12764	12913.1	12857.8	12801.2
	720.609	16057.9	16123.4	15854.2	15903.2	15990	15909.6	15883.1			720.862	13222	13069.6	12751.3	12761.2	12915	12850.5	12796.8
	720.509	16050.3	16124.5	15852.7	15902.9	15993	15905.9	15880.7			720.762	13219.5	13066.1	12747.8	12758	12916.7	12843	12792
	720.409	16282.7	16126	15851.2	15902.7	15996.2	15902.3	15878.4			720.662	13147.1	13063.2	12744.4	12754.8	12918.7	12835.7	12787.2
	720.308	16422.4	16126.2	15848	15900.8	15997.9	15897.2	15874.5			720.562	13192.8	13061.3	12741.5	12752.1	12921.4	12829.2	12783
	720.208	16103.6	16125.9	15843.8	15897.9	15998.7	15891.1	15869.5			720.462	13171.2	13059.6	12738.2	12749	12924	12822.5	12778.6
	720.109	15950	16128.2	15841.8	15897.3	16002.2	15887.4	15866.8			720.362	13349	13058.6	12735	12746.1	12927.1	12816.1	12774.3
	720.009	16064.3	16132.2	15841	15898	16007	15884.9	15865.4			720.262	13246.1	13056.7	12730.5	12741.9	12929.1	12808.6	12768.7
	719.909	16087.1	16135.8	15839.4	15897.8	16011.3	15881.7	15863			720.162	13258.8	13056.1	12726.8	12738.5	12932.2	12801.9	12763.9
	719.808	16197.6	16139.6	15837.5	15897.6	16015.7	15878.4	15860.6			720.062	13462	13056	12722.9	12734.9	12935.5	12795.3	12759
	719.708	16247.1	16143.1	15834.9	15896.5	16019.6	15874.3	15857.3			719.962	13304.5	13054.9	12717.5	12729.8	12937.6	12787.3	12752.6
	719.609	16263.6	16146.8	15831.8	15895.2	16023.5	15869.9	15853.7			719.862	13200.4	13055.5	12713.2	12725.8	12941.3	12780.6	12747.4
	719.509	16374.1	16150.8	15828.6	15893.7	16027.6	15865.4	15849.9			719.762	13263.9	13057.4	12709.6	12722.6	12946.1	12774.7	12742.9
	719.409	16295.4	16154.5	15824.6	15891.5	16031.3	15860.1	15845.3			719.662	13356.6	13059.4	12705.6	12718.9	12950.8	12768.4	12738
	719.308	16513.8	16159.4	15821.1	15890	16035.9	15855.5	15841.3			719.562	13378.2	13061.3	12700.9	12714.5	12955.3	12761.6	12732.5
	719.208	16329.7	16163.2	15816	15886.8	16039.3	15849.3	15835.7			719.462	13432.8	13063.7	12695.9	12710	12960.1	12754.6	12726.7
	719.109	16303	16169	15812.2	15885.1	16044.6	15844.4	15831.4			719.362	13125.5	13066.3	12690.5	12705	12965	12747.3	12720.6
	719.009	16146.8	16175.7	15808.5	15883.6	16050.5	15839.8	15827.3			719.262	13341.4	13071.9	12687.4	12702.2	12972.7	12742.3	12716.6
	718.909	16386.8	16184.1	15806	15883.4	16058.2	15836.3	15824.4			719.162	13309.6	13076.5	12682.6	12697.9	12979.4	12735.8	12711.2
	718.808	16064.3	16191.6	15801.7	15881.5	16064.6	15831.1	15819.6			719.062	13265.2	13082.2	12678	12693.8	12987	12729.6	12705.9
	718.708	16207.8	16202.2	15799.8	15882	16074	15828.3	15817.3			718.962	13472.2	13088.9	12673.7	12689.9	12995.5	12723.7	12701
	718.609	16257.3	16212.6	15796.8	15881.6	16083	15824.4	15813.8			718.862	13356.6	13095	12667.9	12684.6	13003.3	12716.4	12694.5
	718.509	16082	16223.5	15793.4	15880.9	16092.4	15820.2	15810			718.762	13435.4	13102.8	12662.9	12680.1	13012.6	12709.9	12688.8
	718.409	16253.5	16236.6	15791.2	15881.6	16103.8	15817.3	15807.5			718.662	13308.4	13111	12657.2	12675	13022.2	12702.9	12682.6
	718.308	16306.8	16249.5	15787.8	15881.2	16114.8	15813.1	15803.7			718.562	13237.2	13121	12652.5	12670.8	13033.6	12696.8	12677.3
	718.208	16450.3	16263.1	15783.9	15880.5	16126.3	15808.6	15799.5			718.462	13321.1	13132.7	12648.2	12667.1	13046.5	12691.2	12672.5
	718.109	16402.1	16276.7	15779	15878.9	16137.6	15803	15794.3			718.362	13216.9	13144.9	12643.3	12662.9	13059.8	12685.1	12667
	718.009	16214.1	16291.9	15774.4	15877.7	16150.3	15797.7	15789.3			718.262	13288	13159	12639.1	12659.3	13074.9	12679.8	12662.3
	717.909	16520.2	16309.7	15771.1	15878.1	16165.4	15793.8	15785.8			718.162	13363	13173.9	12634.4	12655.3	13090.8	12673.9	12657
	717.808	16470.7	16326.7	15765.6	15876.4	16179.5	15787.6	15779.9			718.062	13343.9	13189.6	12629.1	12650.8	13107.3	12667.5	12651.2
	717.708	16358.9	16345.5	15760.4	15875.3	16195.1	15781.9	15774.4			717.962	13578.9	13207	12623.9	12646.4	13125.3	12661.3	12645.5
	717.609	16315.7	16366.6	15755.9	15875.1	16212.8	15776.9	15769.6			717.862	13252.5	13224.1	12616.9	12640.3	13143	12653.3	12638.1
	717.509	16369.1	16389.8	15751.8	15875.5	16232.2	15772.2	15765.2			717.762	13382	13245.4	12612.2	12636.7	13164.6	12647.7	12633
	717.409	16535.4	16414.3	15747.2	15875.8	16252.7	15767.1	15760.4			717.662	13307.1	13267.5	12606.6	12632.2	13187	12641.2	12627
	717.308	16501.1	16439.4	15741.4	15875.1	16273.4	15760.8	15754.3			717.562	13495	13292	12601.5	12628.3	13211.6	12635.2	12621.5
	717.208	16554.5	16466.7	15735.8	15874.9	16296	15754.7	15748.4			717.462	13578.9	13317.3	12595	12623.1	13236.8	12627.8	12614.5
	717.109	16459.2	16495.7	15729.7	15874.6	16319.9	15748.1	15742.1			717.362	13503.9	13344	12587.8	12617.5	13263.2	12619.8	12607
	717.009	16713.2	16527.5	15724.3	15875.4	16346.2	15742.3	15736.4			717.262	13402.3	13373.6	12581.1	12612.6	13292.2	12612.3	12599.9
	716.909	16466.8	16559.6	15717	15874.7	16372.4	15734.5	15728.9			717.162	13481.1	13406.5	12575.1	12608.6	13324.1	12605.6	12593.5
	716.808	16600.2	16595.8	15711.4	15876.2	16402.1	15728.6	15723.1			717.062	13390.9	13441.3	12568.5	12604.4	13357.6	12598.2	12586.6
	716.708	16701.8	16633.3	15704.8	15877.3	16432.6	15721.6	15716.3			716.962	13571.2	13479.5	12562.5	12601.1	13394.1	12591.5	12580.2
	716.609	16600.2	16672.4	15697.4	15878.1	16464.1	15713.8	15708.7			716.862	13495	13519.1	12555.1	12597	13431.5	12583.5	12572.5
	716.509	16784.3	16714.4	15690.8	15880.3	16497.8	15706.8	15701.8			716.762	13691.9	13562.3	12548.3	12594	13471.8	12576	12565.3
	716.409	16884.7	16757.2	15682.7	15881.8	16531.6	15698.3	15693.5			716.662	13694.4	13607	12540	12590.2	13513	12567	12556.6
	716.308	16767.8	16801.4	15673.8	15883.3	16565.9	15689	15684.4			716.562	13821.4	13654.7	12531.5	12587.2	13556.2	12558	12547.9
	716.208	16992.6	16848.1	15665.6	15886.5	16601.9	15680.6	15676.1			716.462	13784.6	13704.5	12522.1	12584.1	13600.6	12547.9	12538.2
	716.109	16987.5	16894.8	15655.8	15889	16636.7	15670.5	15666.1			716.362	13680.5	13757.5	12512.9	12582.5	13646.9	12538.1	12528.7
	716.009	16903.7	16942.5	15646	15892.6	16671.4	15660.3	15656			716.262	13751.6	13814.1	12504.4	12582.9	13695.4	12529.1	12519.9
	715.909	16818.6	16991.5	15636.6	15898	16706.2	15650.7	15646.5			716.162	13797.3	13872.8	12495.3	12584.4	13744.2	12519.4	12510.5
	715.808	16992.6	17041.2	15627.9	15905.4	16740.3	15641.6	15637.6			716.062	13723.6	13933.4	12485.8	12587.4	13793.1	12509.4	12500.7
	715.708	16944.4	17089	15617.8	15912.9	16770.9	15631.2	15627.3			715.962	13887.5	13996.4	12476.7	12593	13842.2	12499.9	12491.4
	715.609	16849.1	17136	15608	15922.4	16799	15621.1	15617.4			715.862	13926.9	14059.4	12466.4	12599.9	13888.9	12489.1	12480.9
	715.509	17094.2	17181.8	15598.8	15934.5	16824	15611.7	15608			715.762	14064	14122.9	12455.8	12609.2	13933.1	12478	12470
	715.409	16972.3	17223.1	15587.7	15946.6	16842.4	15600.3	15596.8			715.662	14013.2	14185.5	12444	12620.7	13973.1	12465.8	12458
	715.308	17075.2	17262	15577.4	15961.9	16856.3	15589.8	15586.4			715.562	14011.9	14247.6	12432.6	12636	14009.1	12453.9	12446.3
	715.208	17303.8	17296.4	15566.4	15978.8	16863.1	15578.5	15575.1			715.462	14263.4	14308.2	12421.1	12655.3	14039.7	12441.9	12434.5
	715.109	17129.8	17325	15553.5	15996.5	16861.5	15565.4	15562.1			715.362	14392.9	14364.7	12407.6	12676.9	14061.7	12428	12420.9
	715.009	17289.8	17350.5	15541.8	16018.3	16853.9	15553.5	15550.3			715.262	14193.5	14417.3	12393.1	12702.2	14075.2	12413.1	12406.2
	714.909	17230.1	17370.6	15528.9	16041.8	16838	15540.3	15537.2			715.162	14232.9	14468	12380	12734	14081.6	12399.6	12392.8
	714.808	17349.5	17387.2	15516.3	16068.9	16815.2	15527.5	15524.5			715.062	14276.1	14514.8	12366.5	12770.9	14078.6	12385.7	12379.1
	714.708	17507	17399.5	15502.7	16098.4	16784.7	15513.7	15510.8			714.962	14287.5	14557.5	12352.5	12813	14065.8	12371.4	12364.9
	714.609	17603.5	17407.8	15487.8	16130.2	16746.7	15498.6	15495.8			714.862	14492	14596.6	12338.4	12860.9	14043.4	12356.9	12350.6
	714.509	17668.3	17413.5	15472.2	16165	16702.2	15482.8	15480			714.762	14621.5	14631.2	12322.7	12913.4	14010.4	12340.9	12334.7
	714.409	17462.5	17417.6	15455.9	16202.9	16652.5	15466.3	15463.6			714.662	14838.7	14662.3	12305.9	12971	13967.6	12323.7	12317.7
	714.308	17569.2	17423.2	15441	16246.2	16600.2	15451.2	15448.6			714.562	14738.4	14690.1	12287.4	13033	13915.4	12304.9	12299.1
	714.208	17383.8	17428.8	15425.3	16292.5	16544.1	15435.3	15432.8			714.462	14583.4	14717.8	12269.5	13101.7	13857	12286.7	12281
	714.109	17484.1	17437.4	15410.8	16344	16487	15420.6	15418.1			714.362	14644.4	14746.5	12252.7	13177.2	13793.9	12269.5	12263.9
	714.009	17645.4	17447.5	15395.4	16398.3	16427.7	15405.1	15402.7			714.262	15012.7	14775.5	12235.2	13257.4	13725.6	12251.7	12246.3
	713.909	17487.9	17459.1	15378.8	16454.8	16366.5	15388.3	15385.9			714.162	15109.2	14803.1	12214.9	13339.8	13651.1	12231.2	12225.9
	713.808	17475.2	17474.8	15363.1	16515.4	16306.2	15372.5	15370.2			714.062	14883.2	14831.7	12193.8	13425.4	13573.5	12209.8	12204.6
	713.708	17385.1	17493.5	15347.5	16578.5	16246.4	15356.7	15354.4			713.962	14817.1	14863.8	12174.2	13515.9	13495.9	12189.9	12184.8
	713.609	17566.7	17515.4	15332.4	16644	16187.9	15341.4	15339.2			713.862	14895.9	14898.1	12154.9	13608.9	13418.2	12170.3	12165.3
	713.509	17493	17537.8	15315.9	16708.8	16129.3	15324.7	15322.6			713.762	14859	14933.1	12134.9	13702.5	13340.1	12150	12145.2
	713.409	17678.4	17561.4	15299.7	16773.4	16072.5	15308.5	15306.4			713.662	14807	14969.2	12115	13796.3	13262.9	12129.9	12125.1
	713.308	17493	17583.2	15282.1	16834.4	16015.8	15290.7	15288.6			713.562	14979.7	15005.5	12095.4	13888.9	13187.4	12110	12105.4
	713.208	17524.8	17604	15265.8	16892.8	15962.1	15274.2	15272.2			713.462	14833.6	15039.3	12074.3	13977.3	13112.1	12088.7	12084.2
	713.109	17550.2	17620.2	15249	16944.9	15909.8	15257.3	15255.4			713.362	15125.7	15071.6	12054.2	14062.2	13039.7	12068.3	12063.9
	713.009	17551.4	17629.8	15232	16988.4	15859	15240.1	15238.2			713.262	15162.6	15097.9	12031.8	14138.9	12967.3	12045.7	12041.3
	712.909	17587	17630.8	15214.8	17021.6	15809.8	15222.8	15221			713.162	15000	15118.5	12008.9	14207.6	12896.7	12022.6	12018.3
	712.808	17621.3	17620.8	15197.2	17042	15762	15205.1	15203.3			713.062	15108	15133.3	11987.1	14268.2	12829.5	12000.5	11996.4
	712.708	17449.8	17598.2	15179.3	17048.1	15715.6	15187	15185.3			712.962	15235	15139	11964.3	14317.3	12763.6	11977.5	11973.5
	712.609	17594.6	17563.3	15162.5	17040.4	15671.9	15170.1	15168.4			712.862	15289.6	15133.8	11940.5	14353.2	12699.1	11953.5	11949.5
	712.509	17305	17513.4	15144.5	17015.9	15628.6	15152	15150.3			712.762	14841.2	15117.1	11916	14375.2	12636.2	11928.8	11924.9
	712.409	17415.5	17451.9	15128.5	16978.4	15588.8	15135.9	15134.2			712.662	14822.2	15091.5	11894.7	14386.1	12578.6	11907.2	11903.4
	712.308	17447.3	17376.7	15111.5	16925.7	15549.5	15118.8	15117.2			712.562	15011.4	15052.9	11873.3	14382	12523.1	11885.7	11882
	712.208	17411.7	17289.8	15094.2	16860	15511.2	15101.4	15099.8			712.462	14850.1	14999.5	11850.4	14361	12468.1	11862.6	11858.9
	712.109	17115.8	17193.6	15077	16783.8	15474.3	15084.1	15082.6			712.362	14777.8	14933.6	11828.5	14325.6	12416	11840.5	11836.9
	712.009	17035.8	17092.3	15062	16701.2	15440.6	15068.9	15067.4			712.262	14794.3	14854.8	11807	14275.5	12366.1	11818.8	11815.3
	711.909	16833.9	16986.1	15047.3	16612.7	15408.5	15054.2	15052.7			712.162	14819.7	14762.9	11785.2	14210.6	12317.6	11796.8	11793.4
	711.808	16694.2	16878.2	15034.1	16521.3	15378.9	15040.9	15039.4			712.062	14611.4	14658.8	11763	14131.9	12270.4	11774.5	11771.1
	711.708	16720.8	16769.8	15021.8	16428.5	15351.1	15028.5	15027			711.962	14424.7	14545.2	11742.2	14042.1	12226	11753.5	11750.2
	711.609	16807.2	16661.1	15009.2	16334.6	15324	15015.8	15014.4			711.862	14480.6	14423.2	11722.7	13942.6	12184.3	11733.8	11730.6
	711.509	16618	16553.2	14995.9	16240.6	15297	15002.4	15001			711.762	14361.2	14292.5	11702.5	13833	12143.3	11713.5	11710.3
	711.409	16600.2	16449	14983.9	16149.4	15272.1	14990.2	14988.9			711.662	14177	14155.8	11683.1	13716.2	12104.3	11693.9	11690.8
	711.308	16485.9	16348	14971.9	16060.7	15248	14978.2	14976.9			711.562	14006.9	14015.1	11664.9	13594.2	12067.6	11675.6	11672.5
	711.208	16106.2	16251.5	14960.7	15975.8	15225.3	14966.9	14965.6			711.462	13808.7	13871.9	11647.9	13468.6	12033.1	11658.3	11655.3
	711.109	16314.5	16161.7	14952.2	15897	15206	14958.3	14957.1			711.362	13690.6	13727.8	11632.1	13341.2	12001	11642.4	11639.5
	711.009	16042.7	16074.7	14942.1	15820.3	15185.7	14948.1	14946.9			711.262	13740.2	13583.7	11617.1	13212.8	11970.5	11627.2	11624.4
	710.909	16050.3	15994	14934	15749.5	15167.9	14939.9	14938.7			711.162	13549.7	13439.6	11601.6	13083.5	11940.4	11611.6	11608.8
	710.808	16178.6	15917.6	14925.7	15682.4	15150.5	14931.6	14930.4			711.062	13523	13298.6	11587.4	12956.5	11912.4	11597.2	11594.5
	710.708	16030	15844.7	14916.4	15618.2	15132.5	14922.2	14921.1			710.962	13383.3	13160.4	11573.2	12831.6	11885.3	11583	11580.2
	710.609	15989.3	15777	14908.2	15558.9	15116.1	14913.9	14912.8			710.862	13330	13027.1	11560	12710.8	11859.8	11569.6	11567
	710.509	15793.8	15713.8	14900.2	15503.6	15100.3	14905.8	14904.7			710.762	13189	12898.7	11547.1	12594.2	11835.2	11556.6	11554
	710.409	15883.9	15656	14893.6	15453.3	15086.4	14899.1	14898			710.662	13035.3	12776.5	11535.1	12483.2	11812.2	11544.5	11541.9
	710.308	15665.5	15601.3	14886.2	15405.7	15072	14891.7	14890.6			710.562	12841	12661.2	11524.2	12378.5	11790.9	11533.4	11530.9
	710.208	15633.7	15551.8	14880.5	15362.9	15059.6	14885.9	14884.8			710.462	12790.2	12553.4	11514.5	12280.9	11771.4	11523.7	11521.2
	710.109	15454.7	15505.9	14874.9	15323.4	15047.8	14880.2	14879.2			710.362	12705.1	12452.5	11505.2	12189.5	11752.7	11514.2	11511.8
	710.009	15602	15464.4	14870.6	15288	15037.5	14875.8	14874.9			710.262	12554	12358.8	11496.5	12104.9	11735	11505.4	11503
	709.909	15547.4	15424.8	14865.2	15254.2	15026.4	14870.4	14869.4			710.162	12491.8	12272.7	11488.8	12027.5	11718.9	11497.5	11495.2
	709.808	15455.9	15388.3	14860.1	15223.3	15015.9	14865.2	14864.3			710.062	12249.2	12193.6	11481.5	11956.6	11703.5	11490.1	11487.8
	709.708	15290.8	15355	14855.7	15195.2	15006.3	14860.8	14859.8			709.962	12020.6	12122.7	11475.9	11893.5	11690.3	11484.4	11482.1
	709.609	15476.2	15325.2	14852.5	15170.4	14998.2	14857.5	14856.5			709.862	12129.8	12059.5	11471.9	11837.8	11679	11480.3	11478
	709.509	15278.1	15296.1	14847.9	15146.2	14988.9	14852.8	14851.9			709.762	12000.2	12001.4	11467.1	11786.8	11667.3	11475.4	11473.2
	709.409	15083.8	15270.4	14844.7	15125	14981.2	14849.5	14848.6			709.662	11931.7	11949.7	11463.2	11741.8	11656.8	11471.4	11469.2
	709.308	15188	15247.9	14842.9	15106.9	14975.2	14847.7	14846.8			709.562	11954.5	11903.6	11459.8	11702.2	11647.1	11467.9	11465.7
	709.208	15182.9	15226.2	14840.4	15089.4	14968.5	14845.1	14844.2			709.462	11835.1	11862	11456.1	11666.8	11637.5	11464.1	11462
	709.109	15149.9	15206	14837.8	15073.2	14962.1	14842.5	14841.7			709.362	11775.5	11825.6	11453.4	11636.3	11629	11461.3	11459.2
	709.009	15080	15187.3	14835.5	15058.4	14956	14840.1	14839.3			709.262	11621.8	11793.6	11451	11609.9	11621.2	11458.8	11456.8
	708.909	15148.6	15170.4	14833.7	15045.1	14950.7	14838.2	14837.5			709.162	11691.6	11766.2	11449.8	11587.9	11614.7	11457.5	11455.5
	708.808	15104.1	15154	14831.4	15032.2	14944.9	14835.9	14835.1			709.062	11742.4	11741.5	11448	11568.3	11608	11455.6	11453.7
	708.708	15175.3	15138.8	14829.4	15020.5	14939.6	14833.8	14833			708.962	11633.2	11719.1	11445.9	11550.9	11601	11453.4	11451.4
	708.609	15114.3	15124	14826.8	15008.9	14933.9	14831.2	14830.4			708.862	11651	11700	11444.5	11536.5	11595.1	11451.9	11450
	708.509	14939	15110.5	14824.6	14998.5	14928.8	14829	14828.2			708.762	11615.4	11683	11443	11524	11589.2	11450.3	11448.5
	708.409	14981	15099	14823.8	14989.9	14925	14828.1	14827.4			708.662	11286.5	11668	11441.7	11513.4	11583.8	11449	11447.1
	708.308	15049.5	15087.7	14822.6	14981.5	14921.1	14826.9	14826.2			708.562	11414.8	11657.1	11442.9	11506.6	11580.9	11450	11448.2
	708.208	14796.8	15076.6	14821	14973.2	14916.7	14825.1	14824.5			708.462	11494.8	11646.7	11443.1	11500.2	11577.2	11450.1	11448.4
	708.109	14813.3	15067.9	14821.1	14967.1	14914.3	14825.3	14824.6			708.362	11365.2	11636.8	11442.7	11494.2	11573.1	11449.7	11447.9
	708.009	14857.8	15059.5	14821.2	14961.3	14911.9	14825.3	14824.6			708.262	11320.8	11629	11443.3	11490	11570.1	11450.2	11448.4
	707.909	14820.9	15051.3	14820.9	14955.5	14909.3	14825	14824.3			708.162	11327.1	11622.3	11444.2	11486.9	11567.6	11451	11449.3
	707.808	14906									708.062	11411	11616.4	11445	11484.4	11565.2	11451.8	11450.1
	707.708	14715.5									707.962	11480.8	11610.4	11445.3	11481.8	11562.3	11451.9	11450.3
	707.609	14734.6									707.862	11444
	707.509	14691.4									707.762	11376.7
	707.409	14630.4									707.662	11338.6
	707.308	14578.4									707.562	11285.2
	707.208	14597.4									707.462	11135.4
	707.109	14636.8									707.362	11108.7
	707.009	14664.7									707.262	11016
	706.909	14705.4									707.162	11365.2
	706.808	14583.4									707.062	11261.1
	706.708	14346									706.962	11040.1
	706.609	14549.1									706.862	10986.8
	706.509	14503.4									706.762	11071.9
	706.409	14486.9									706.662	11047.8
	706.308	14376.4									706.562	11206.5
	706.208	14296.4									706.462	10994.4
	706.109	14409.5									706.362	10999.5
	706.009	14351									706.262	10956.3
	705.909	14281.2									706.162	10939.8
	705.808	14197.4									706.062	11028.7
	705.708	14173.2									705.962	10845.8
	705.609	14100.8									705.862	10984.2
	705.509	14051.3									705.762	10883.9
	705.409	14075.4									705.662	10889
	705.308	14131.3									705.562	10863.6
	705.208	13902.7									705.462	10848.4
	705.109	14023.4									705.362	10811.5
	705.009	13787.1									705.262	10797.6
	704.909	13658.9									705.162	10881.4
	704.808	13865.9									705.062	10751.8
	704.708	13703.3									704.962	10792.5
	704.609	13768.1									704.862	10666.8
	704.509	13679.2									704.762	10499.1
	704.409	13683									704.662	10591.8
	704.308	13697									704.562	10544.8
	704.208	13773.2									704.462	10616
	704.109	13575.1									704.362	10445.8
	704.009	13769.4									704.262	10281.9
	703.909	13629.7									704.162	10294.6
	703.808	13500.1									704.062	10219.7
	703.708	13457									703.962	10478.8
	703.609	13209.3									703.862	10261.6
	703.509	13571.2									703.762	10316.2
	703.409	13564.9									703.662	10248.9
	703.308	13341.4									703.562	10190.5
	703.208	12994.7									703.462	10238.8
	703.109	13354.1									703.362	10294.6
	703.009	13553.5									703.262	10087.6
	702.909	13192.8									703.162	10139.7
	702.808	13238.5									703.062	10105.4
	702.708	12993.4									702.962	10087.6
	702.609	13037.9									702.862	10030.5
	702.509	13107.7									702.762	9974.6
	702.409	13189									702.662	9989.84
	702.308	13084.8									702.562	9983.49
	702.208	13295.7									702.462	9819.66
	702.109	13076									702.362	9842.52
	702.009	13164.9									702.262	10102.9
	701.909	12999.8									702.162	9923.8
	701.808	13068.3									702.062	9936.5
	701.708	13064.5									701.962	9918.72
	701.609	12965.5									701.862	9636.78
	701.509	13107.7									701.762	9772.67
	701.409	13076									701.662	10000
	701.308	13072.1									701.562	9965.71
	701.208	13341.4									701.462	9805.69
	701.109	13135.6									701.362	9903.48
	701.009	12951.5									701.262	10031.8
	700.909	12819.4									701.162	9781.56
	700.808	12852.4									701.062	9836.17
	700.708	12924.8									700.962	9808.23
	700.609	13020.1									700.862	9918.72
	700.509	12763.5									700.762	9874.27
	700.409	12935									700.662	9982.22
	700.308	12947.7									700.562	9878.08
	700.208	12866.4									700.462	9883.16

## Sheet: Figure 3a
Fig.3a
	1.4558	794	1.4978	850.6	0.96	1.39695	0.96	-0.275
	1.4548	784.2	1.4968	828.2	0.961	1.39455	0.961	-0.27333
	1.4538	768.2	1.4958	795.6	0.962	1.39215	0.962	-0.27167
	1.4528	745.6	1.4948	710.8	0.963	1.38975	0.963	-0.27
	1.4518	715.2	1.4938	603	0.964	1.3872	0.964	-0.26667
	1.4508	678.2	1.4928	519.8	0.965	1.3848	0.965	-0.265
	1.4498	634.4	1.4918	480.6	0.966	1.3824	0.966	-0.26333
	1.4488	585.4	1.4908	449.8	0.967	1.38015	0.967	-0.26
	1.4478	532.6	1.4898	405.2	0.968	1.37775	0.968	-0.25833
	1.4468	478.4	1.4888	386.4	0.969	1.37535	0.969	-0.25667
	1.4458	424.4	1.4878	366.6	0.97	1.37295	0.97	-0.25333
	1.4448	372.2	1.4868	368	0.971	1.37055	0.971	-0.25167
	1.4438	323.6	1.4858	342.4	0.972	1.3683	0.972	-0.24833
	1.4428	279.6	1.4848	313.6	0.973	1.3659	0.973	-0.245
	1.4418	240.8	1.4838	281	0.974	1.36365	0.974	-0.24333
	1.4408	207.8	1.4828	259.4	0.975	1.3614	0.975	-0.24
	1.4398	180.42	1.4818	244.6	0.976	1.35915	0.976	-0.23667
	1.4388	158.06	1.4808	228.4	0.977	1.3569	0.977	-0.235
	1.4378	140	1.4798	212.8	0.978	1.35465	0.978	-0.23167
	1.4368	125.38	1.4788	199.32	0.979	1.35255	0.979	-0.22833
	1.4358	113.42	1.4778	188.92	0.98	1.3503	0.98	-0.225
	1.4348	103.7	1.4768	176.9	0.981	1.3482	0.981	-0.22167
	1.4338	95.26	1.4758	165.18	0.982	1.3461	0.982	-0.21833
	1.4328	87.84	1.4748	154.66	0.983	1.344	0.983	-0.215
	1.4318	81.24	1.4738	142.72	0.984	1.3419	0.984	-0.21167
	1.4308	75.42	1.4728	133.64	0.985	1.3398	0.985	-0.20833
	1.4298	69.94	1.4718	127.02	0.986	1.3377	0.986	-0.20333
	1.4288	64.86	1.4708	119.12	0.987	1.33575	0.987	-0.2
	1.4278	60.22	1.4698	111.4	0.988	1.33365	0.988	-0.19667
	1.4268	55.92	1.4688	105.26	0.989	1.3317	0.989	-0.19167
	1.4258	51.98	1.4678	98.76	0.99	1.3296	0.99	-0.18833
	1.4248	48.44	1.4668	97.02	0.991	1.3275	0.991	-0.18333
	1.4238	45.24	1.4658	92.42	0.992	1.3254	0.992	-0.18
	1.4228	42.3	1.4648	86.96	0.993	1.3233	0.993	-0.175
	1.4218	39.58	1.4638	81.92	0.994	1.3212	0.994	-0.17167
	1.4208	37.08	1.4628	77.38	0.995	1.3191	0.995	-0.16667
	1.4198	34.76	1.4618	73.24	0.996	1.317	0.996	-0.16167
	1.4188	32.6	1.4608	68.3	0.997	1.3149	0.997	-0.15833
	1.4178	30.58	1.4598	64.22	0.998	1.3128	0.998	-0.15333
	1.4168	28.66	1.4588	63.12	0.999	1.3107	0.999	-0.14833
	1.4158	26.86	1.4578	59.76	1	1.3086	1	-0.14333
	1.4148	25.2	1.4568	56.26	1.001	1.3065	1.001	-0.14
	1.4138	23.66	1.4558	52.64	1.002	1.30455	1.002	-0.135
	1.4128	22.22	1.4548	49.46	1.003	1.30245	1.003	-0.13
	1.4118	20.92	1.4538	46.58	1.004	1.3005	1.004	-0.125
	1.4108	19.704	1.4528	43.96	1.005	1.29855	1.005	-0.12167
	1.4098	18.59	1.4518	41.16	1.006	1.29675	1.006	-0.11667
	1.4088	17.538	1.4508	39.02	1.007	1.2948	1.007	-0.11167
	1.4078	16.572	1.4498	37.34	1.008	1.293	1.008	-0.10833
	1.4068	15.706	1.4488	35	1.009	1.2912	1.009	-0.10333
	1.4058	14.908	1.4478	33.14	1.01	1.2894	1.01	-0.09833
	1.4048	14.178	1.4468	31.66	1.011	1.28775	1.011	-0.095
	1.4038	13.508	1.4458	29.96	1.012	1.28595	1.012	-0.09
	1.4028	12.862	1.4448	28.3	1.013	1.2843	1.013	-0.08667
	1.4018	12.272	1.4438	26.94	1.014	1.28265	1.014	-0.08167
	1.4008	11.696	1.4428	25.56	1.015	1.28115	1.015	-0.07667
	1.3998	11.172	1.4418	24.3	1.016	1.2795	1.016	-0.07333
	1.3988	10.656	1.4408	23.08	1.017	1.278	1.017	-0.06833
	1.3978	10.168	1.4398	22.06	1.018	1.2765	1.018	-0.065
	1.3968	9.708	1.4388	21.08	1.019	1.275	1.019	-0.06167
	1.3958	9.244	1.4378	20.06	1.02	1.2735	1.02	-0.05667
	1.3948	8.814	1.4368	19.054	1.021	1.272	1.021	-0.05333
	1.3938	8.398	1.4358	18.17	1.022	1.2705	1.022	-0.05
	1.3928	7.974	1.4348	17.372	1.023	1.26915	1.023	-0.045
	1.3918	7.576	1.4338	16.608	1.024	1.26765	1.024	-0.04167
	1.3908	7.212	1.4328	15.844	1.025	1.26615	1.025	-0.03833
	1.3898	6.848	1.4318	15.282	1.026	1.26465	1.026	-0.035
	1.3888	6.498	1.4308	14.642	1.027	1.26315	1.027	-0.03167
	1.3878	6.17	1.4298	13.954	1.028	1.26165	1.028	-0.02833
	1.3868	5.876	1.4288	13.258	1.029	1.26015	1.029	-0.025
	1.3858	5.636	1.4278	12.688	1.03	1.2585	1.03	-0.02167
	1.3848	5.41	1.4268	12.158	1.031	1.257	1.031	-0.01833
	1.3838	5.216	1.4258	11.736	1.032	1.25535	1.032	-0.015
	1.3828	5.044	1.4248	11.242	1.033	1.2537	1.033	-0.01167
	1.3818	4.91	1.4238	10.81	1.034	1.25205	1.034	-0.00833
	1.3808	4.78	1.4228	10.358	1.035	1.2504	1.035	-0.005
	1.3798	4.642	1.4218	9.898	1.036	1.2486	1.036	-0.00333
	1.3788	4.534	1.4208	9.502	1.037	1.2468	1.037	0
	1.3778	4.416	1.4198	9.258	1.038	1.245	1.038	0.00333
	1.3768	4.258	1.4188	8.98	1.039	1.24305	1.039	0.00667
	1.3758	4.11	1.4178	8.624	1.04	1.2411	1.04	0.00833
	1.3748	3.944	1.4168	8.308	1.041	1.23915	1.041	0.01167
	1.3738	3.75	1.4158	7.972	1.042	1.2372	1.042	0.01333
	1.3728	3.582	1.4148	7.698	1.043	1.2351	1.043	0.01667
	1.3718	3.43	1.4138	7.456	1.044	1.23315	1.044	0.02
	1.3708	3.296	1.4128	7.244	1.045	1.23105	1.045	0.02167
	1.3698	3.178	1.4118	7.004	1.046	1.2291	1.046	0.025
	1.3688	3.034	1.4108	6.764	1.047	1.227	1.047	0.02667
	1.3678	2.926	1.4098	6.574	1.048	1.22505	1.048	0.03
	1.3668	2.856	1.4088	6.368	1.049	1.2231	1.049	0.03167
	1.3658	2.782	1.4078	6.198	1.05	1.221	1.05	0.035
	1.3648	2.708	1.4068	6.042	1.051	1.21905	1.051	0.03667
	1.3638	2.634	1.4058	5.944	1.052	1.2171	1.052	0.04
	1.3628	2.594	1.4048	5.802	1.053	1.21515	1.053	0.04167
	1.3618	2.534	1.4038	5.588	1.054	1.21335	1.054	0.045
	1.3608	2.444	1.4028	5.404	1.055	1.2114	1.055	0.04667
	1.3598	2.402	1.4018	5.26	1.056	1.2096	1.056	0.05
	1.3588	2.33	1.4008	5.088	1.057	1.2078	1.057	0.05167
	1.3578	2.248	1.3998	4.988	1.058	1.206	1.058	0.055
	1.3568	2.226	1.3988	4.836	1.059	1.20435	1.059	0.05833
	1.3558	2.16	1.3978	4.728	1.06	1.2027	1.06	0.06
	1.3548	2.092	1.3968	4.618	1.061	1.2012	1.061	0.06333
	1.3538	2.044	1.3958	4.542	1.062	1.19955	1.062	0.06667
	1.3528	1.9566	1.3948	4.404	1.063	1.19805	1.063	0.06833
	1.3518	1.9034	1.3938	4.352	1.064	1.19655	1.064	0.07167
	1.3508	1.8424	1.3928	4.284	1.065	1.1952	1.065	0.075
	1.3498	1.7704	1.3918	4.178	1.066	1.1937	1.066	0.07833
	1.3488	1.7086	1.3908	4.032	1.067	1.19235	1.067	0.08167
	1.3478	1.614	1.3898	3.94	1.068	1.191	1.068	0.085
	1.3468	1.5594	1.3888	3.876	1.069	1.1898	1.069	0.08833
	1.3458	1.4944	1.3878	3.752	1.07	1.18845	1.07	0.09167
	1.3448	1.4178	1.3868	3.628	1.071	1.18725	1.071	0.095
	1.3438	1.3814	1.3858	3.542	1.072	1.18605	1.072	0.1
	1.3428	1.2956	1.3848	3.468	1.073	1.18485	1.073	0.10333
	1.3418	1.2208	1.3838	3.41	1.074	1.1838	1.074	0.10833
	1.3408	1.1874	1.3828	3.296	1.075	1.1826	1.075	0.11333
	1.3398	1.1102	1.3818	3.21	1.076	1.18155	1.076	0.11833
	1.3388	1.063	1.3808	3.14	1.077	1.18035	1.077	0.12333
	1.3378	1.0456	1.3798	3.008	1.078	1.1793	1.078	0.12833
	1.3368	0.9936	1.3788	2.912	1.079	1.17825	1.079	0.13333
	1.3358	0.9576	1.3778	2.824	1.08	1.1772	1.08	0.14
	1.3348	0.9328	1.3768	2.74	1.081	1.17615	1.081	0.14667
	1.3338	0.9004	1.3758	2.642	1.082	1.1751	1.082	0.15333
	1.3328	0.8418	1.3748	2.562	1.083	1.17405	1.083	0.16
	1.3318	0.777	1.3738	2.47	1.084	1.173	1.084	0.16667
	1.3308	0.7664	1.3728	2.464	1.085	1.1721	1.085	0.175
	1.3298	0.7484	1.3718	2.344	1.086	1.17105	1.086	0.18333
	1.3288	0.6998	1.3708	2.248	1.087	1.17015	1.087	0.19167
	1.3278	0.661	1.3698	2.174	1.088	1.16925	1.088	0.2
	1.3268	0.6024	1.3688	2.104	1.089	1.1685	1.089	0.21
	1.3258	0.5648	1.3678	2.05	1.09	1.1676	1.09	0.22
	1.3248	0.546	1.3668	2.012	1.091	1.16685	1.091	0.23
	1.3238	0.5228	1.3658	1.9444	1.092	1.1661	1.092	0.24
	1.3228	0.5134	1.3648	1.9082	1.093	1.16535	1.093	0.25167
	1.3218	0.5164	1.3638	1.8862	1.094	1.16475	1.094	0.26333
	1.3208	0.501	1.3628	1.8738	1.095	1.164	1.095	0.275
	1.3198	0.4828	1.3618	1.8794	1.096	1.1634	1.096	0.28833
	1.3188	0.4612	1.3608	1.8706	1.097	1.1628	1.097	0.30167
	1.3178	0.4164	1.3598	1.8684	1.098	1.16205	1.098	0.315
	1.3168	0.3684	1.3588	1.9458	1.099	1.1616	1.099	0.32833
	1.3158	0.3502	1.3578	1.895	1.1	1.161	1.1	0.34333
	1.3148	0.351	1.3568	1.8196	1.101	1.1604	1.101	0.35667
	1.3138	0.3254	1.3558	1.8026	1.102	1.15995	1.102	0.37167
	1.3128	0.273	1.3548	1.7506	1.103	1.15935	1.103	0.38833
	1.3118	0.2504	1.3538	1.7442	1.104	1.1589	1.104	0.40333
	1.3108	0.218	1.3528	1.7052	1.105	1.15845	1.105	0.42
	1.3098	0.19816	1.3518	1.6806	1.106	1.158	1.106	0.43667
	1.3088	0.18062	1.3508	1.6826	1.107	1.15755	1.107	0.45167
	1.3078	0.16608	1.3498	1.6382	1.108	1.1571	1.108	0.47
	1.3068	0.14496	1.3488	1.6442	1.109	1.1568	1.109	0.48667
	1.3058	0.13634	1.3478	1.634	1.11	1.15635	1.11	0.50333
	1.3048	0.1087	1.3468	1.6404	1.111	1.1559	1.111	0.52
	1.3038	0.06858	1.3458	1.5866	1.112	1.1556	1.112	0.53833
	1.3028	0.0319	1.3448	1.5966	1.113	1.15515	1.113	0.555
	1.3018	-0.00675	1.3438	1.6648	1.114	1.1547	1.114	0.57167
	1.3008	-0.03768	1.3428	1.5818	1.115	1.15425	1.115	0.59
	1.2998	-0.0673	1.3418	1.5392	1.116	1.1538	1.116	0.60667
	1.2988	-0.10694	1.3408	1.63	1.117	1.15335	1.117	0.62333
	1.2978	-0.16684	1.3398	1.5238	1.118	1.1529	1.118	0.64167
	1.2968	-0.2288	1.3388	1.4982	1.119	1.1523	1.119	0.65833
	1.2958	-0.2708	1.3378	1.589	1.12	1.15185	1.12	0.67333
	1.2948	-0.3344	1.3368	1.4442	1.121	1.1514	1.121	0.69
	1.2938	-0.3876	1.3358	1.5032	1.122	1.1508	1.122	0.70667
	1.2928	-0.45	1.3348	1.5112	1.123	1.15035	1.123	0.72167
	1.2918	-0.5058	1.3338	1.436	1.124	1.1499	1.124	0.73667
	1.2908	-0.565	1.3328	1.4268	1.125	1.1493	1.125	0.75167
	1.2898	-0.6244	1.3318	1.3622	1.126	1.14885	1.126	0.765
	1.2888	-0.6982	1.3308	1.4188	1.127	1.1484	1.127	0.78
	1.2878	-0.7724	1.3298	1.3488	1.128	1.14795	1.128	0.79333
	1.2868	-0.8444	1.3288	1.3624	1.129	1.1475	1.129	0.80667
	1.2858	-0.9292	1.3278	1.3418	1.13	1.14705	1.13	0.81833
	1.2848	-1.0144	1.3268	1.3322	1.131	1.14675	1.131	0.83
	1.2838	-1.1162	1.3258	1.322	1.132	1.14645	1.132	0.84167
	1.2828	-1.2272	1.3248	1.2928	1.133	1.14615	1.133	0.85333
	1.2818	-1.3436	1.3238	1.2322	1.134	1.14585	1.134	0.86333
	1.2808	-1.4608	1.3228	1.2136	1.135	1.1457	1.135	0.87333
	1.2798	-1.5756	1.3218	1.1222	1.136	1.1454	1.136	0.88167
	1.2788	-1.7	1.3208	1.2646	1.137	1.14525	1.137	0.89
	1.2778	-1.8216	1.3198	1.4236	1.138	1.1451	1.138	0.89833
	1.2768	-1.9502	1.3188	1.089	1.139	1.14495	1.139	0.90667
	1.2758	-2.078	1.3178	1.0232	1.14	1.1448	1.14	0.91333
	1.2748	-2.214	1.3168	0.7912	1.141	1.1448	1.141	0.92
	1.2738	-2.36	1.3158	0.645	1.142	1.14465	1.142	0.92667
	1.2728	-2.514	1.3148	0.688	1.143	1.14465	1.143	0.93167
	1.2718	-2.676	1.3138	1.0414	1.144	1.1448	1.144	0.93833
	1.2708	-2.848	1.3128	0.5834	1.145	1.1448	1.145	0.94167
	1.2698	-3.038	1.3118	0.401	1.146	1.14495	1.146	0.94667
	1.2688	-3.242	1.3108	0.28	1.147	1.1451	1.147	0.95
	1.2678	-3.468	1.3098	0.3822	1.148	1.14525	1.148	0.955
	1.2668	-3.706	1.3088	0.245	1.149	1.14555	1.149	0.95833
	1.2658	-3.958	1.3078	0.02814	1.15	1.14585	1.15	0.96
	1.2648	-4.228	1.3068	-0.0448	1.151	1.14615	1.151	0.96333
	1.2638	-4.508	1.3058	-0.02514	1.152	1.14645	1.152	0.965
	1.2628	-4.806	1.3048	-0.15466	1.153	1.14675	1.153	0.96667
	1.2618	-5.116	1.3038	-0.17338	1.154	1.14705	1.154	0.96833
	1.2608	-5.444	1.3028	-0.17322	1.155	1.14735	1.155	0.97
	1.2598	-5.788	1.3018	-0.1226	1.156	1.14765	1.156	0.97167
	1.2588	-6.15	1.3008	0.02012	1.157	1.14795	1.157	0.97167
	1.2578	-6.53	1.2998	0.01509	1.158	1.1481	1.158	0.97333
	1.2568	-6.928	1.2988	-0.09132	1.159	1.1484	1.159	0.97333
	1.2558	-7.344	1.2978	-0.06602	1.16	1.14855	1.16	0.97333
	1.2548	-7.782	1.2968	-0.0316	1.161	1.1487	1.161	0.97333
	1.2538	-8.242	1.2958	0.00141	1.162	1.14885	1.162	0.97333
	1.2528	-8.724	1.2948	0.05628	1.163	1.14885	1.163	0.97333
	1.2518	-9.228	1.2938	0.09368	1.164	1.149	1.164	0.97167
	1.2508	-9.756	1.2928	0.13502	1.165	1.149	1.165	0.97167
	1.2498	-10.31	1.2918	0.18076	1.166	1.14915	1.166	0.97
	1.2488	-10.89	1.2908	0.2278	1.167	1.14915	1.167	0.97
	1.2478	-11.494	1.2898	0.2836	1.168	1.14915	1.168	0.96833
	1.2468	-12.124	1.2888	0.3988	1.169	1.14915	1.169	0.96833
	1.2458	-12.78	1.2878	0.6838	1.17	1.14915	1.17	0.96667
	1.2448	-13.456	1.2868	0.6528	1.171	1.14915	1.171	0.965
	1.2438	-14.144	1.2858	0.5708	1.172	1.14915	1.172	0.96333
	1.2428	-14.838	1.2848	0.5612	1.173	1.14915	1.173	0.96167
	1.2418	-15.522	1.2838	0.5694	1.174	1.14915	1.174	0.96167
	1.2408	-16.182	1.2828	0.5882	1.175	1.14915	1.175	0.96
	1.2398	-16.808	1.2818	0.6062	1.176	1.149	1.176	0.95833
	1.2388	-17.38	1.2808	0.6192	1.177	1.149	1.177	0.95667
	1.2378	-17.888	1.2798	0.6448	1.178	1.14885	1.178	0.955
	1.2368	-18.32	1.2788	0.683	1.179	1.1487	1.179	0.95333
	1.2358	-18.668	1.2778	0.7228	1.18	1.14855	1.18	0.95333
	1.2348	-18.932	1.2768	0.7376	1.181	1.1484	1.181	0.95167
	1.2338	-19.11	1.2758	0.7736	1.182	1.14825	1.182	0.95
	1.2328	-19.208	1.2748	0.8028	1.183	1.14795	1.183	0.95
	1.2318	-19.24	1.2738	0.845	1.184	1.1478	1.184	0.94833
	1.2308	-19.218	1.2728	0.866	1.185	1.14765	1.185	0.94833
	1.2298	-19.152	1.2718	0.8984	1.186	1.14735	1.186	0.94667
	1.2288	-19.052	1.2708	0.9354	1.187	1.1472	1.187	0.94667
	1.2278	-18.93	1.2698	0.9666	1.188	1.1469	1.188	0.94667
	1.2268	-18.794	1.2688	0.9932	1.189	1.14675	1.189	0.94667
	1.2258	-18.65	1.2678	1.0174	1.19	1.1466	1.19	0.94667
	1.2248	-18.502	1.2668	1.0584	1.191	1.1466	1.191	0.94667
	1.2238	-18.354	1.2658	1.0982	1.192	1.14645	1.192	0.94833
	1.2228	-18.206	1.2648	1.151	1.193	1.14645	1.193	0.94833
	1.2218	-18.058	1.2638	1.2036	1.194	1.14645	1.194	0.95
	1.2208	-17.908	1.2628	1.3548	1.195	1.14645	1.195	0.95167
	1.2198	-17.756	1.2618	1.3472	1.196	1.14645	1.196	0.95333
	1.2188	-17.602	1.2608	1.2436	1.197	1.14645	1.197	0.955
	1.2178	-17.45	1.2598	1.2104	1.198	1.1463	1.198	0.95667
	1.2168	-17.302	1.2588	1.1762	1.199	1.1463	1.199	0.96
	1.2158	-17.16	1.2578	1.177	1.2	1.1463	1.2	0.96167
	1.2148	-17.024	1.2568	1.1868	1.201	1.1463	1.201	0.965
	1.2138	-16.892	1.2558	1.2052	1.202	1.1463	1.202	0.96833
	1.2128	-16.762	1.2548	1.2136	1.203	1.14615	1.203	0.97167
	1.2118	-16.634	1.2538	1.2354	1.204	1.14615	1.204	0.975
	1.2108	-16.508	1.2528	1.2368	1.205	1.14615	1.205	0.98
	1.2098	-16.384	1.2518	1.2426	1.206	1.14615	1.206	0.98333
	1.2088	-16.258	1.2508	1.2522	1.207	1.1463	1.207	0.98833
	1.2078	-16.13	1.2498	1.255	1.208	1.1463	1.208	0.99167
	1.2068	-15.998	1.2488	1.261	1.209	1.1463	1.209	0.99667
	1.2058	-15.856	1.2478	1.2622	1.21	1.14645	1.21	1.00167
	1.2048	-15.704	1.2468	1.2688	1.211	1.1466	1.211	1.00667
	1.2038	-15.542	1.2458	1.2708	1.212	1.14675	1.212	1.01167
	1.2028	-15.374	1.2448	1.258	1.213	1.14705	1.213	1.01667
	1.2018	-15.196	1.2438	1.2536	1.214	1.14735	1.214	1.02167
	1.2008	-15.008	1.2428	1.2468	1.215	1.14765	1.215	1.02667
	1.1998	-14.806	1.2418	1.2378	1.216	1.14795	1.216	1.03167
	1.1988	-14.59	1.2408	1.2426	1.217	1.1484	1.217	1.03833
	1.1978	-14.36	1.2398	1.2198	1.218	1.1487	1.218	1.04333
	1.1968	-14.114	1.2388	1.2046	1.219	1.14915	1.219	1.04833
	1.1958	-13.858	1.2378	1.1986	1.22	1.14945	1.22	1.055
	1.1948	-13.59	1.2368	1.1824	1.221	1.1499	1.221	1.06
	1.1938	-13.314	1.2358	1.1712	1.222	1.1502	1.222	1.06667
	1.1928	-13.03	1.2348	1.153	1.223	1.15065	1.223	1.07167
	1.1918	-12.74	1.2338	1.1544	1.224	1.15095	1.224	1.07833
	1.1908	-12.448	1.2328	1.1312	1.225	1.15125	1.225	1.08333
	1.1898	-12.152	1.2318	1.117	1.226	1.15155	1.226	1.09
	1.1888	-11.852	1.2308	1.111	1.227	1.15185	1.227	1.09667
	1.1878	-11.554	1.2298	1.0964	1.228	1.15215	1.228	1.10167
	1.1868	-11.254	1.2288	1.0796	1.229	1.1526	1.229	1.10833
	1.1858	-10.952	1.2278	1.0392	1.23	1.1529	1.23	1.115
	1.1848	-10.646	1.2268	1.0184	1.231	1.1532	1.231	1.12167
	1.1838	-10.34	1.2258	0.9774	1.232	1.15335	1.232	1.12667
	1.1828	-10.034	1.2248	0.9564	1.233	1.15365	1.233	1.13333
	1.1818	-9.726	1.2238	0.9432	1.234	1.15395	1.234	1.14
	1.1808	-9.418	1.2228	0.9274	1.235	1.15425	1.235	1.14667
	1.1798	-9.112	1.2218	0.9226	1.236	1.15455	1.236	1.155
	1.1788	-8.808	1.2208	0.8932	1.237	1.155	1.237	1.16167
	1.1778	-8.512	1.2198	0.8894	1.238	1.1553	1.238	1.16833
	1.1768	-8.224	1.2188	0.873	1.239	1.1556	1.239	1.17667
	1.1758	-7.946	1.2178	0.8542	1.24	1.15605	1.24	1.18333
	1.1748	-7.678	1.2168	0.8592	1.241	1.15635	1.241	1.19167
	1.1738	-7.418	1.2158	0.8378	1.242	1.15665	1.242	1.19833
	1.1728	-7.166	1.2148	0.8098	1.243	1.1571	1.243	1.20667
	1.1718	-6.922	1.2138	0.7706	1.244	1.1574	1.244	1.215
	1.1708	-6.684	1.2128	0.747	1.245	1.15785	1.245	1.22333
	1.1698	-6.454	1.2118	0.725	1.246	1.1583	1.246	1.23333
	1.1688	-6.23	1.2108	0.6954	1.247	1.1586	1.247	1.24167
	1.1678	-6.012	1.2098	0.7038	1.248	1.1592	1.248	1.25167
	1.1668	-5.8	1.2088	1.0812	1.249	1.15965	1.249	1.26
	1.1658	-5.594	1.2078	1.0012	1.25	1.16025	1.25	1.27
	1.1648	-5.394	1.2068	0.9064	1.251	1.16085	1.251	1.28
	1.1638	-5.2	1.2058	0.8646	1.252	1.16145	1.252	1.29
	1.1628	-5.016	1.2048	0.7888	1.253	1.16205	1.253	1.30167
	1.1618	-4.842	1.2038	0.7228	1.254	1.1628	1.254	1.31167
	1.1608	-4.678	1.2028	0.65	1.255	1.16355	1.255	1.32333
	1.1598	-4.526	1.2018	0.5906	1.256	1.1643	1.256	1.33333
	1.1588	-4.382	1.2008	0.5672	1.257	1.16505	1.257	1.345
	1.1578	-4.25	1.1998	0.5314	1.258	1.16595	1.258	1.35667
	1.1568	-4.13	1.1988	0.5088	1.259	1.167	1.259	1.36833
	1.1558	-4.018	1.1978	0.4934	1.26	1.1679	1.26	1.38167
	1.1548	-3.916	1.1968	0.4768	1.261	1.16895	1.261	1.39333
	1.1538	-3.824	1.1958	0.4652	1.262	1.17	1.262	1.40667
	1.1528	-3.742	1.1948	0.4468	1.263	1.17105	1.263	1.41833
	1.1518	-3.664	1.1938	0.4268	1.264	1.1721	1.264	1.43167
	1.1508	-3.594	1.1928	0.415	1.265	1.17315	1.265	1.445
	1.1498	-3.53	1.1918	0.4064	1.266	1.1742	1.266	1.46
	1.1488	-3.47	1.1908	0.3838	1.267	1.17525	1.267	1.47333
	1.1478	-3.414	1.1898	0.3826	1.268	1.17645	1.268	1.48667
	1.1468	-3.362	1.1888	0.3712	1.269	1.1775	1.269	1.50167
	1.1458	-3.312	1.1878	0.3698	1.27	1.1787	1.27	1.51667
	1.1448	-3.266	1.1868	0.3372	1.271	1.1799	1.271	1.53167
	1.1438	-3.22	1.1858	0.3388	1.272	1.18095	1.272	1.54667
	1.1428	-3.178	1.1848	0.3316	1.273	1.18215	1.273	1.56167
	1.1418	-3.138	1.1838	0.314	1.274	1.18335	1.274	1.57833
	1.1408	-3.098	1.1828	0.3192	1.275	1.18455	1.275	1.595
	1.1398	-3.06	1.1818	0.3016	1.276	1.18575	1.276	1.61167
	1.1388	-3.024	1.1808	0.278	1.277	1.18695	1.277	1.62833
	1.1378	-2.99	1.1798	0.2884	1.278	1.18815	1.278	1.645
	1.1368	-2.956	1.1788	0.29	1.279	1.18935	1.279	1.66333
	1.1358	-2.924	1.1778	0.2768	1.28	1.19055	1.28	1.68167
	1.1348	-2.892	1.1768	0.2676	1.281	1.19175	1.281	1.7
	1.1338	-2.862	1.1758	0.2754	1.282	1.19295	1.282	1.71833
	1.1328	-2.832	1.1748	0.2682	1.283	1.1943	1.283	1.73833
	1.1318	-2.802	1.1738	0.26	1.284	1.1955	1.284	1.75833
	1.1308	-2.776	1.1728	0.2596	1.285	1.1967	1.285	1.77833
	1.1298	-2.748	1.1718	0.2558	1.286	1.1979	1.286	1.79833
	1.1288	-2.724	1.1708	0.249	1.287	1.1991	1.287	1.82
	1.1278	-2.698	1.1698	0.2526	1.288	1.20045	1.288	1.84167
	1.1268	-2.676	1.1688	0.2462	1.289	1.20165	1.289	1.865
	1.1258	-2.654	1.1678	0.2484	1.29	1.20285	1.29	1.88833
	1.1248	-2.632	1.1668	0.2508	1.291	1.20405	1.291	1.91167
	1.1238	-2.612	1.1658	0.2372	1.292	1.20525	1.292	1.935
	1.1228	-2.592	1.1648	0.2382	1.293	1.2066	1.293	1.96
	1.1218	-2.572	1.1638	0.239	1.294	1.2078	1.294	1.985
	1.1208	-2.554	1.1628	0.2388	1.295	1.209	1.295	2.01167
	1.1198	-2.536	1.1618	0.2374	1.296	1.21005	1.296	2.03833
	1.1188	-2.518	1.1608	0.2332	1.297	1.21125	1.297	2.065
	1.1178	-2.5	1.1598	0.2424	1.298	1.2123	1.298	2.09167
	1.1168	-2.482	1.1588	0.2336	1.299	1.21335	1.299	2.12
	1.1158	-2.464	1.1578	0.2404	1.3	1.2144	1.3	2.14833
	1.1148	-2.448	1.1568	0.2368	1.301	1.2153	1.301	2.17833
	1.1138	-2.43	1.1558	0.2248	1.302	1.2162	1.302	2.20833
	1.1128	-2.414	1.1548	0.225	1.303	1.2171	1.303	2.23833
	1.1118	-2.398	1.1538	0.226	1.304	1.21785	1.304	2.26833
	1.1108	-2.382	1.1528	0.2342	1.305	1.2186	1.305	2.29833
	1.1098	-2.364	1.1518	0.2344	1.306	1.2192	1.306	2.33
	1.1088	-2.35	1.1508	0.2206	1.307	1.21995	1.307	2.36167
	1.1078	-2.334	1.1498	0.2176	1.308	1.22055	1.308	2.39333
	1.1068	-2.318	1.1488	0.2214	1.309	1.2213	1.309	2.425
	1.1058	-2.304	1.1478	0.2244	1.31	1.22205	1.31	2.45667
	1.1048	-2.288	1.1468	0.2236	1.311	1.2228	1.311	2.48833
	1.1038	-2.274	1.1458	0.216	1.312	1.2237	1.312	2.52
	1.1028	-2.26	1.1448	0.2208	1.313	1.22475	1.313	2.55167
	1.1018	-2.246	1.1438	0.2116	1.314	1.22595	1.314	2.58333
	1.1008	-2.232	1.1428	0.219	1.315	1.2273	1.315	2.61333
	1.0998	-2.22	1.1418	0.2286	1.316	1.2291	1.316	2.645
	1.0988	-2.206	1.1408	0.2262	1.317	1.23105	1.317	2.675
	1.0978	-2.194	1.1398	0.2054	1.318	1.2333	1.318	2.70333
	1.0968	-2.182	1.1388	0.204	1.319	1.23615	1.319	2.73167
	1.0958	-2.17	1.1378	0.2018	1.32	1.2393	1.32	2.76
	1.0948	-2.158	1.1368	0.2118	1.321	1.24305	1.321	2.78667
	1.0938	-2.146	1.1358	0.2078	1.322	1.2474	1.322	2.81333
	1.0928	-2.136	1.1348	0.17966	1.323	1.2525	1.323	2.83833
	1.0918	-2.124	1.1338	0.16582	1.324	1.25835	1.324	2.86333
	1.0908	-2.114	1.1328	0.1421	1.325	1.26495	1.325	2.885
	1.0898	-2.104	1.1318	0.1355	1.326	1.27245	1.326	2.90667
	1.0888	-2.094	1.1308	0.12198	1.327	1.28085	1.327	2.92667
	1.0878	-2.086	1.1298	0.10846	1.328	1.2903	1.328	2.945
	1.0868	-2.078	1.1288	0.0929	1.329	1.3008	1.329	2.96333
	1.0858	-2.07	1.1278	0.07372	1.33	1.3125	1.33	2.97833
	1.0848	-2.062	1.1268	0.04982	1.331	1.32525	1.331	2.99333
	1.0838	-2.054	1.1258	0.04496	1.332	1.33935	1.332	3.005
	1.0828	-2.044	1.1248	0.03112	1.333	1.35465	1.333	3.01667
	1.0818	-2.032	1.1238	0.01273	1.334	1.37115	1.334	3.025
	1.0808	-2.018	1.1228	-0.00141	1.335	1.389	1.335	3.03333
	1.0798	-2.002	1.1218	-0.00503	1.336	1.4082	1.336	3.03833
	1.0788	-1.9832	1.1208	-0.01949	1.337	1.42875	1.337	3.04333
	1.0778	-1.9626	1.1198	-0.04464	1.338	1.4505	1.338	3.04667
	1.0768	-1.9404	1.1188	-0.0657	1.339	1.47345	1.339	3.04667
	1.0758	-1.9174	1.1178	-0.08252	1.34	1.49775	1.34	3.04667
	1.0748	-1.895	1.1168	-0.08536	1.341	1.524	1.341	3.04333
	1.0738	-1.8744	1.1158	-0.10312	1.342	1.5495	1.342	3.04
	1.0728	-1.8568	1.1148	-0.2238	1.343	1.578	1.343	3.035
	1.0718	-1.843	1.1138	-0.3944	1.344	1.6065	1.344	3.02833
	1.0708	-1.8332	1.1128	-0.41	1.345	1.6365	1.345	3.02
	1.0698	-1.8272	1.1118	-0.413	1.346	1.6665	1.346	3.01
	1.0688	-1.8244	1.1108	-0.402	1.347	1.698	1.347	3
	1.0678	-1.8236	1.1098	-0.3946	1.348	1.731	1.348	2.98833
	1.0668	-1.8246	1.1088	-0.3906	1.349	1.764	1.349	2.975
	1.0658	-1.8262	1.1078	-0.3858	1.35	1.797	1.35	2.96
	1.0648	-1.8274	1.1068	-0.3936	1.351	1.83	1.351	2.945
	1.0638	-1.8278	1.1058	-0.4056	1.352	1.8645	1.352	2.93
	1.0628	-1.827	1.1048	-0.4174	1.353	1.899	1.353	2.91333
	1.0618	-1.8242	1.1038	-0.4288	1.354	1.9335	1.354	2.89667
	1.0608	-1.8198	1.1028	-0.4302	1.355	1.968	1.355	2.87833
	1.0598	-1.8142	1.1018	-0.4372	1.356	2.0025	1.356	2.86
	1.0588	-1.8076	1.1008	-0.4548	1.357	2.0355	1.357	2.84167
	1.0578	-1.8004	1.0998	-0.4648	1.358	2.07	1.358	2.82167
	1.0568	-1.7934	1.0988	-0.4578	1.359	2.103	1.359	2.80333
	1.0558	-1.7868	1.0978	-0.456	1.36	2.136	1.36	2.78333
	1.0548	-1.7804	1.0968	-0.4816	1.361	2.1675	1.361	2.76333
	1.0538	-1.7746	1.0958	-0.4872	1.362	2.199	1.362	2.74333
	1.0528	-1.7694	1.0948	-0.4986	1.363	2.2305	1.363	2.72333
	1.0518	-1.7644	1.0938	-0.5148	1.364	2.259	1.364	2.705
	1.0508	-1.7598	1.0928	-0.5346	1.365	2.289	1.365	2.685
	1.0498	-1.7556	1.0918	-0.543	1.366	2.316	1.366	2.665
	1.0488	-1.7514	1.0908	-0.5444	1.367	2.343	1.367	2.645
	1.0478	-1.7478	1.0898	-0.5584	1.368	2.37	1.368	2.62667
	1.0468	-1.744	1.0888	-0.568	1.369	2.394	1.369	2.60833
	1.0458	-1.7402	1.0878	-0.5812	1.37	2.418	1.37	2.58833
	1.0448	-1.7366	1.0868	-0.5852	1.371	2.4405	1.371	2.57167
	1.0438	-1.733	1.0858	-0.5992	1.372	2.4615	1.372	2.55333
	1.0428	-1.7292	1.0848	-0.5944	1.373	2.4825	1.373	2.535
	1.0418	-1.7252	1.0838	-0.5988	1.374	2.5005	1.374	2.51833
	1.0408	-1.7212	1.0828	-0.5912	1.375	2.5185	1.375	2.50167
	1.0398	-1.717	1.0818	-0.6022	1.376	2.535	1.376	2.485
	1.0388	-1.713	1.0808	-0.6122	1.377	2.5515	1.377	2.46833
	1.0378	-1.709	1.0798	-0.6348	1.378	2.565	1.378	2.45167
	1.0368	-1.705	1.0788	-0.6542	1.379	2.5785	1.379	2.43667
	1.0358	-1.701	1.0778	-0.666	1.38	2.5905	1.38	2.42167
	1.0348	-1.6972	1.0768	-0.6794	1.381	2.601	1.381	2.40667
	1.0338	-1.6936	1.0758	-0.673	1.382	2.61	1.382	2.39333
	1.0328	-1.6902	1.0748	-0.6766	1.383	2.619	1.383	2.37833
	1.0318	-1.687	1.0738	-0.6914	1.384	2.6265	1.384	2.365
	1.0308	-1.6836	1.0728	-0.6986	1.385	2.634	1.385	2.35167
	1.0298	-1.6802	1.0718	-0.7052	1.386	2.64	1.386	2.33833
	1.0288	-1.6768	1.0708	-0.7212	1.387	2.6445	1.387	2.32667
	1.0278	-1.6732	1.0698	-0.7174	1.388	2.649	1.388	2.31333
	1.0268	-1.6696	1.0688	-0.7376	1.389	2.652	1.389	2.30167
	1.0258	-1.6664	1.0678	-0.735	1.39	2.655	1.39	2.29
	1.0248	-1.6638	1.0668	-0.7346	1.391	2.6565	1.391	2.28
	1.0238	-1.6624	1.0658	-0.758	1.392	2.6565	1.392	2.26833
	1.0228	-1.6626	1.0648	-0.7654	1.393	2.658	1.393	2.25833
	1.0218	-1.665	1.0638	-0.7794	1.394	2.658	1.394	2.24833
	1.0208	-1.6704	1.0628	-0.7998	1.395	2.658	1.395	2.23833
	1.0198	-1.68	1.0618	-0.8106	1.396	2.6565	1.396	2.23
	1.0188	-1.6914	1.0608	-0.824	1.397	2.6565	1.397	2.22167
	1.0178	-1.7034	1.0598	-0.812	1.398	2.655	1.398	2.21333
	1.0168	-1.7154	1.0588	-0.8168	1.399	2.6535	1.399	2.205
	1.0158	-1.7278	1.0578	-0.8132	1.4	2.6505	1.4	2.19833
	1.0148	-1.7416	1.0568	-0.819	1.401	2.649	1.401	2.19167
	1.0138	-1.7578	1.0558	-0.8262	1.402	2.6475	1.402	2.185
	1.0128	-1.778	1.0548	-0.8256	1.403	2.646	1.403	2.18
	1.0118	-1.8034	1.0538	-0.8168	1.404	2.6445	1.404	2.175
	1.0108	-1.8356	1.0528	-0.8122	1.405	2.643	1.405	2.17
	1.0098	-1.8754	1.0518	-0.8148	1.406	2.6415	1.406	2.16667
	1.0088	-1.9234	1.0508	-0.8162	1.407	2.64	1.407	2.16333
	1.0078	-1.9804	1.0498	-0.813	1.408	2.64	1.408	2.16167
	1.0068	-2.046	1.0488	-0.8134	1.409	2.6385	1.409	2.16
	1.0058	-2.12	1.0478	-0.8088	1.41	2.6385	1.41	2.15833
	1.0048	-2.2	1.0468	-0.8036	1.411	2.64	1.411	2.15667
	1.0038	-2.284	1.0458	-0.792	1.412	2.64	1.412	2.15667
	1.0028	-2.36	1.0448	-0.7906	1.413	2.6415	1.413	2.15833
	1.0018	-2.428	1.0438	-0.7882	1.414	2.643	1.414	2.15833
	1.0008	-2.486	1.0428	-0.7988	1.415	2.646	1.415	2.16167
	0.9998	-2.532	1.0418	-0.796	1.416	2.649	1.416	2.16333
	0.9988	-2.57	1.0408	-0.7984	1.417	2.6535	1.417	2.16667
	0.9978	-2.6	1.0398	-0.7848	1.418	2.6565	1.418	2.17
	0.9968	-2.622	1.0388	-0.7798	1.419	2.6625	1.419	2.175
	0.9958	-2.64	1.0378	-0.7892	1.42	2.667	1.42	2.18
	0.9948	-2.654	1.0368	-0.7806	1.421	2.673	1.421	2.185
	0.9938	-2.666	1.0358	-0.7828	1.422	2.6805	1.422	2.19167
	0.9928	-2.678	1.0348	-0.7726	1.423	2.688	1.423	2.19667
	0.9918	-2.694	1.0338	-0.7806	1.424	2.6955	1.424	2.205
	0.9908	-2.714	1.0328	-0.7774	1.425	2.7045	1.425	2.21167
	0.9898	-2.738	1.0318	-0.772	1.426	2.7135	1.426	2.22
	0.9888	-2.764	1.0308	-0.7596	1.427	2.724	1.427	2.22833
	0.9878	-2.788	1.0298	-0.7426	1.428	2.7345	1.428	2.23667
	0.9868	-2.81	1.0288	-0.7464	1.429	2.7465	1.429	2.245
	0.9858	-2.83	1.0278	-0.7574	1.43	2.7585	1.43	2.255
	0.9848	-2.846	1.0268	-0.7476	1.431	2.772	1.431	2.265
	0.9838	-2.86	1.0258	-0.7526	1.432	2.787	1.432	2.275
	0.9828	-2.868	1.0248	-0.744	1.433	2.8005	1.433	2.285
	0.9818	-2.876	1.0238	-0.7574	1.434	2.817	1.434	2.295
	0.9808	-2.878	1.0228	-0.759	1.435	2.8335	1.435	2.305
	0.9798	-2.878	1.0218	-0.7526	1.436	2.85	1.436	2.315
	0.9788	-2.876	1.0208	-0.7478	1.437	2.868	1.437	2.32667
	0.9778	-2.87	1.0198	-0.754	1.438	2.8875	1.438	2.33667
	0.9768	-2.866	1.0188	-0.7484	1.439	2.907	1.439	2.34833
	0.9758	-2.86	1.0178	-0.7404	1.44	2.928	1.44	2.36
	0.9748	-2.854	1.0168	-0.7264	1.441	2.949	1.441	2.37
	0.9738	-2.848	1.0158	-0.7376	1.442	2.9715	1.442	2.38167
	0.9728	-2.842	1.0148	-0.7414	1.443	2.9955	1.443	2.39333
	0.9718	-2.836	1.0138	-0.7266	1.444	3.021	1.444	2.405
	0.9708	-2.83	1.0128	-0.7388	1.445	3.0465	1.445	2.415
	0.9698	-2.824	1.0118	-0.7276	1.446	3.0735	1.446	2.42667
	0.9688	-2.818	1.0108	-0.7212	1.447	3.102	1.447	2.43833
	0.9678	-2.812	1.0098	-0.7292	1.448	3.132	1.448	2.45
	0.9668	-2.808	1.0088	-0.706	1.449	3.1635	1.449	2.46167
	0.9658	-2.802	1.0078	-0.7184	1.45	3.1965	1.45	2.47167
	0.9648	-2.796	1.0068	-0.7168	1.451	3.231	1.451	2.48333
	0.9638	-2.79	1.0058	-0.7118	1.452	3.2655	1.452	2.495
	0.9628	-2.786	1.0048	-0.7166	1.453	3.303	1.453	2.50667
	0.9618	-2.78	1.0038	-0.7248	1.454	3.342	1.454	2.51833
	0.96	-2.774	1.0028	-0.7156	1.455	3.3825	1.455	2.53
			1.0018	-0.7104	1.456	3.4245	1.456	2.54167
			1.0008	-0.7072	1.457	3.4695	1.457	2.55333
			0.9998	-0.7146	1.458	3.5145	1.458	2.565
			0.9988	-0.6994	1.459	3.5625	1.459	2.57667
			0.9978	-0.6882	1.46	3.6135	1.46	2.58833
			0.9968	-0.6946	1.461	3.666	1.461	2.60167
			0.9958	-0.6986	1.462	3.72	1.462	2.61333
			0.9948	-0.6944	1.463	3.777	1.463	2.62667
			0.9938	-0.682	1.464	3.837	1.464	2.63833
			0.9928	-0.6862	1.465	3.8985	1.465	2.65167
			0.9918	-0.6754	1.466	3.963	1.466	2.665
			0.9908	-0.6846	1.467	4.029	1.467	2.67833
			0.9898	-0.6814	1.468	4.0995	1.468	2.69333
			0.9888	-0.6862	1.469	4.1715	1.469	2.70667
			0.9878	-0.6892	1.47	4.2465	1.47	2.72167
			0.9868	-0.6794	1.471	4.3245	1.471	2.73667
			0.9858	-0.6826	1.472	4.4055	1.472	2.75167
			0.9848	-0.6668	1.473	4.491	1.473	2.76833
			0.9838	-0.6744	1.474	4.578	1.474	2.785
			0.9828	-0.6744	1.475	4.6695	1.475	2.80167
			0.9818	-0.6802	1.476	4.764	1.476	2.81833
			0.9808	-0.6724	1.477	4.8615	1.477	2.835
			0.9798	-0.6646	1.478	4.9635	1.478	2.85333
			0.9788	-0.6682	1.479	5.0685	1.479	2.87333
			0.9778	-0.6732	1.48	5.178	1.48	2.89167
			0.9768	-0.6582	1.481	5.2905	1.481	2.91167
			0.9758	-0.6752	1.482	5.4075	1.482	2.93167
			0.9748	-0.6722	1.483	5.529	1.483	2.95333
			0.9738	-0.6568	1.484	5.655	1.484	2.975
			0.9728	-0.6602	1.485	5.784	1.485	2.99667
			0.9718	-0.6484	1.486	5.9175	1.486	3.02
			0.9708	-0.6506	1.487	6.057	1.487	3.04333
			0.9698	-0.6522	1.488	6.1995	1.488	3.06833
			0.9688	-0.6622	1.489	6.348	1.489	3.09333
			0.9678	-0.653	1.49	6.5025	1.49	3.12
			0.9668	-0.6552	1.491	6.6615	1.491	3.14667
			0.9658	-0.6582	1.492	6.825	1.492	3.175
			0.9648	-0.6424	1.493	6.9945	1.493	3.20333
			0.9638	-0.641	1.494	7.17	1.494	3.23333
			0.9628	-0.6492	1.495	7.35	1.495	3.26333
			0.9618	-0.6456	1.496	7.5375	1.496	3.295
			0.96	-0.6398	1.497	7.7295	1.497	3.32667
					1.498	7.929	1.498	3.36167
					1.499	8.133	1.499	3.39667
					1.5	8.346	1.5	3.43167
					1.501	8.5635	1.501	3.47
					1.502	8.7885	1.502	3.50833
					1.503	9.021	1.503	3.54833
					1.504	9.2595	1.504	3.59
					1.505	9.507	1.505	3.63167
					1.506	9.7605	1.506	3.67667
					1.507	10.0215	1.507	3.72167
					1.508	10.2915	1.508	3.77
					1.509	10.5675	1.509	3.81833
					1.51	10.8525	1.51	3.87
					1.511	11.1465	1.511	3.92167
					1.512	11.448	1.512	3.97667
					1.513	11.757	1.513	4.03333
					1.514	12.075	1.514	4.09167
					1.515	12.402	1.515	4.15167
					1.516	12.738	1.516	4.215
					1.517	13.083	1.517	4.28
					1.518	13.4385	1.518	4.34667
					1.519	13.8015	1.519	4.41667
					1.52	14.175	1.52	4.48833
					1.521	14.559	1.521	4.56333
					1.522	14.9535	1.522	4.64167
					1.523	15.36	1.523	4.72167
					1.524	15.765	1.524	4.80333
					1.525	16.2	1.525	4.89
					1.526	16.635	1.526	4.97833
					1.527	17.085	1.527	5.07
					1.528	17.535	1.528	5.165
					1.529	18.015	1.529	5.26333
					1.53	18.495	1.53	5.365
					1.531	18.99	1.531	5.47
					1.532	19.5	1.532	5.57833
					1.533	20.025	1.533	5.69
					1.534	20.55	1.534	5.805
					1.535	21.105	1.535	5.925
					1.536	21.675	1.536	6.04833
					1.537	22.245	1.537	6.175
					1.538	22.845	1.538	6.30667
					1.539	23.445	1.539	6.44333
					1.54	24.075	1.54	6.58333
					1.541	24.705	1.541	6.72667
					1.542	25.365	1.542	6.875
					1.543	26.04	1.543	7.02833
					1.544	26.715	1.544	7.18667
					1.545	27.42	1.545	7.35
					1.546	28.155	1.546	7.51667
					1.547	28.89	1.547	7.69
					1.548	29.64	1.548	7.86833
					1.549	30.42	1.549	8.05167
					1.55	31.215	1.55	8.24
					1.551	32.025	1.551	8.43333
					1.552	32.865	1.552	8.63167
					1.553	33.72	1.553	8.83667
					1.554	34.59	1.554	9.04833
					1.555	35.49	1.555	9.265
					1.556	36.405	1.556	9.48833
					1.557	37.335	1.557	9.71667
					1.558	38.295	1.558	9.95167
					1.559	39.27	1.559	10.1933
					1.56	40.275	1.56	10.4417
					1.561	41.295	1.561	10.6967
					1.562	42.345	1.562	10.9583
					1.563	43.41	1.563	11.2267
					1.564	44.505	1.564	11.5033
					1.565	45.615	1.565	11.785
					1.566	46.755	1.566	12.0767
					1.567	47.925	1.567	12.375
					1.568	49.11	1.568	12.68
					1.569	50.325	1.569	12.9933
					1.57	51.57	1.57	13.315
					1.571	52.83	1.571	13.645
					1.572	54.12	1.572	13.9833
					1.573	55.44	1.573	14.3317
					1.574	56.79	1.574	14.6833
					1.575	58.155	1.575	15.05
					1.576	59.565	1.576	15.4167
					1.577	60.99	1.577	15.8
					1.578	62.445	1.578	16.2
					1.579	63.915	1.579	16.6
					1.58	65.43	1.58	17.0167
					1.581	66.975	1.581	17.4333
					1.582	68.535	1.582	17.8667
					1.583	70.125	1.583	18.3
					1.584	71.76	1.584	18.75
					1.585	73.41	1.585	19.2167
					1.586	75.09	1.586	19.6833
					1.587	76.8	1.587	20.1667
					1.588	78.54	1.588	20.65
					1.589	80.295	1.589	21.15
					1.59	82.095	1.59	21.6667
					1.591	83.91	1.591	22.2
					1.592	85.77	1.592	22.7333
					1.593	87.645	1.593	23.2667
					1.594	89.55	1.594	23.8333
					1.595	91.485	1.595	24.4
					1.596	93.45	1.596	24.9667
					1.597	95.43	1.597	25.5667
					1.598	97.455	1.598	26.1667
					1.599	99.495	1.599	26.7833
					1.6	101.565	1.6	27.4
					1.601	103.65	1.601	28.0333
					1.602	105.78	1.602	28.6833
					1.603	107.925	1.603	29.3333
					1.604	110.1	1.604	30.0167
					1.605	112.29	1.605	30.6833
					1.606	114.51	1.606	31.3833
					1.607	116.76	1.607	32.0833
					1.608	119.025	1.608	32.8167
					1.609	121.32	1.609	33.5333
					1.61	123.645	1.61	34.2833
					1.611	125.985	1.611	35.0333
					1.612	128.34	1.612	35.8
					1.613	130.725	1.613	36.5833
					1.614	133.125	1.614	37.3833
					1.615	135.54	1.615	38.1833
					1.616	137.985	1.616	39.0167
					1.617	140.445	1.617	39.85
					1.618	142.92	1.618	40.7
					1.619	145.41	1.619	41.55
					1.62	147.93	1.62	42.4333
					1.621	150.45	1.621	43.3333
					1.622	153	1.622	44.2333
					1.623	155.55	1.623	45.15
					1.624	158.1	1.624	46.0833
					1.625	160.65	1.625	47.0333
					1.626	163.35	1.626	48
					1.627	165.9	1.627	48.9833
					1.628	168.6	1.628	49.9833
					1.629	171.15	1.629	51
					1.63	173.85	1.63	52.0333
					1.631	176.55	1.631	53.0833
					1.632	179.1	1.632	54.1333
					1.633	181.8	1.633	55.2167
					1.634	184.5	1.634	56.3167
					1.635	187.2	1.635	57.4333
					1.636	189.9	1.636	58.55
					1.637	192.6	1.637	59.7
					1.638	195.3	1.638	60.8667
					1.639	198.15	1.639	62.0333
					1.64	200.85	1.64	63.2333
					1.641	203.7	1.641	64.4333
					1.642	206.4	1.642	65.6667
					1.643	209.25	1.643	66.9167
					1.644	212.1	1.644	68.1667
					1.645	214.95	1.645	69.4333
					1.646	217.65	1.646	70.7333
					1.647	220.5	1.647	72.0333
					1.648	223.5	1.648	73.35
					1.649	226.35	1.649	74.6833
					1.65	229.2	1.65	76.0333
					1.651	232.05	1.651	77.3833
					1.652	235.05	1.652	78.7667
					1.653	237.9	1.653	80.15
					1.654	240.9	1.654	81.55
							1.655	82.9667
							1.656	84.3833
							1.657	85.8167
							1.658	87.2667
							1.659	88.7333
							1.66	90.2
							1.661	91.6833
							1.662	93.1833
							1.663	94.6833
							1.664	96.2
							1.665	97.7333
							1.666	99.2667
							1.667	100.8
							1.668	102.367
							1.669	103.917
							1.67	105.5
							1.671	107.083
							1.672	108.667
							1.673	110.267
							1.674	111.883
							1.675	113.5
							1.676	115.117
							1.677	116.75
							1.678	118.4
							1.679	120.05
							1.68	121.717
							1.681	123.383
							1.682	125.067
							1.683	126.75
							1.684	128.45
							1.685	130.167
							1.686	131.867
							1.687	133.6
							1.688	135.333
							1.689	137.067
							1.69	138.833
							1.691	140.583
							1.692	142.35
							1.693	144.133
							1.694	145.917
							1.695	147.717
							1.696	149.517
							1.697	151.333
							1.698	153.167
							1.699	155
							1.7	156.833
							1.701	158.683
							1.702	160.55
							1.703	162.417
							1.704	164.283
							1.705	166.167
							1.706	168
							1.707	170
							1.708	171.833
							1.709	173.833

## Sheet: Figure 3b
Fig.3b
	1.13059	175.259	2.14613	207.8	1.99072	236.591	2.56419	257.8	0.80264	259	0.80264	259.491	1.00832	329	1.00832	328.861
	1.13161	175.294	2.09823	206.8	1.99173	236.63	2.56585	256.8	0.81308	260	0.80962	260.102	1.01877	330	1.01325	329.333
	1.13262	175.328	2.05469	205.8	1.99275	236.668	2.53453	255.8	0.82357	261	0.81661	260.712	1.02925	331	1.01818	329.804
	1.13364	175.363	2.01578	204.8	1.99376	236.707	2.49638	254.8	0.8341	262	0.8236	261.323	1.03974	332	1.02312	330.276
	1.13466	175.397	1.97891	203.8	1.99478	236.746	2.44871	253.8	0.84476	263	0.83059	261.933	1.05025	333	1.02805	330.748
	1.13567	175.431	1.94369	202.8	1.9958	236.784	2.41397	252.8	0.85552	264	0.83757	262.544	1.06082	334	1.03298	331.219
	1.13669	175.466	1.90977	201.8	1.99681	236.823	2.38846	251.8	0.86629	265	0.84456	263.154	1.07133	335	1.03792	331.691
	1.13771	175.5	1.87749	200.8	1.99783	236.862	2.3587	250.8	0.87723	266	0.85155	263.765	1.08195	336	1.04285	332.163
	1.13872	175.535	1.84473	199.8	1.99884	236.901	2.32797	249.8	0.88815	267	0.85853	264.375	1.09255	337	1.04778	332.635
	1.13974	175.569	1.81198	198.8	1.99986	236.939	2.29955	248.8	0.89922	268	0.86552	264.986	1.10312	338	1.05271	333.106
	1.14076	175.604	1.77974	197.8	2.00088	236.978	2.27628	247.8	0.91025	269	0.87251	265.596	1.11372	339	1.05765	333.578
	1.14177	175.638	1.74757	196.8	2.00189	237.017	2.24773	246.8	0.92148	270	0.8795	266.207	1.12434	340	1.06258	334.05
	1.14279	175.673	1.71584	195.8	2.00291	237.055	2.21796	245.8	0.93265	271	0.88648	266.817	1.13497	341	1.06751	334.521
	1.14381	175.707	1.6852	194.8	2.00392	237.094	2.18938	244.8	0.94391	272	0.89347	267.428	1.14561	342	1.07245	334.993
	1.14482	175.742	1.65552	193.8	2.00494	237.133	2.15448	243.8	0.95525	273	0.90046	268.038	1.1563	343	1.07738	335.465
	1.14584	175.776	1.62634	192.8	2.00595	237.172	2.12594	242.8	0.96659	274	0.90744	268.648	1.16682	344	1.08231	335.936
	1.14686	175.811	1.59748	191.8	2.00697	237.21	2.10387	241.8	0.97804	275	0.91443	269.259	1.17754	345	1.08725	336.408
	1.14787	175.845	1.56914	190.8	2.00799	237.249	2.07598	240.8	0.98947	276	0.92142	269.869	1.18799	346	1.09218	336.88
	1.14889	175.88	1.54108	189.8	2.009	237.288	2.04689	239.8	1.00093	277	0.92841	270.48	1.19866	347	1.09711	337.351
	1.14991	175.914	1.51322	188.8	2.01002	237.326	2.02226	238.8	1.01248	278	0.93539	271.09	1.20952	348	1.10205	337.823
	1.15092	175.949	1.48544	187.8	2.01103	237.365	1.99458	237.8	1.02397	279	0.94238	271.701	1.22011	349	1.10698	338.295
	1.15194	175.983	1.45728	186.8	2.01205	237.404			1.03553	280	0.94937	272.311	1.23087	350	1.11191	338.766
	1.15296	176.018	1.42911	185.8	2.01307	237.442			1.04714	281	0.95635	272.922	1.24138	351	1.11685	339.238
	1.15397	176.052	1.4014	184.8	2.01408	237.481			1.05873	282	0.96334	273.532	1.25204	352	1.12178	339.71
	1.15499	176.087	1.37401	183.8	2.0151	237.52			1.0703	283	0.97033	274.143	1.26245	353	1.12671	340.182
	1.156	176.121	1.34674	182.8	2.01611	237.559			1.08189	284	0.97732	274.753	1.273	354	1.13165	340.653
	1.15702	176.156	1.32056	181.8	2.01713	237.597			1.09349	285	0.9843	275.364	1.28368	355	1.13658	341.125
	1.15804	176.19	1.29455	180.8	2.01815	237.636			1.1051	286	0.99129	275.974	1.2941	356	1.14151	341.597
	1.15905	176.225	1.26928	179.8	2.01916	237.675			1.11671	287	0.99828	276.585	1.30463	357	1.14644	342.068
	1.16007	176.259	1.24398	178.8	2.02018	237.713			1.12835	288	1.00526	277.195	1.31492	358	1.15138	342.54
	1.16109	176.294	1.21937	177.8	2.02119	237.752			1.13993	289	1.01225	277.806	1.32531	359	1.15631	343.012
	1.1621	176.328	1.19607	176.8	2.02221	237.791			1.15152	290	1.01924	278.416	1.33579	360	1.16124	343.483
	1.16312	176.363	1.17342	175.8	2.02322	237.829			1.16313	291	1.02623	279.027	1.34635	361	1.16618	343.955
	1.16414	176.397	1.15161	174.8	2.02424	237.868			1.17474	292	1.03321	279.637	1.35666	362	1.17111	344.427
	1.16515	176.431	1.13059	173.8	2.02526	237.907			1.18639	293	1.0402	280.248	1.36673	363	1.17604	344.898
	1.16617	176.466	1.48544	187.8	2.02627	237.946			1.19769	294	1.04719	280.858	1.37718	364	1.18098	345.37
	1.16719	176.5	1.45728	186.8	2.02729	237.984			1.20952	295	1.05417	281.468	1.38739	365	1.18591	345.842
	1.1682	176.535	1.42911	185.8	2.0283	238.023			1.22102	296	1.06116	282.079	1.39736	366	1.19084	346.313
	1.16922	176.569	1.4014	184.8	2.02932	238.062			1.23261	297	1.06815	282.689	1.40767	367	1.19578	346.785
	1.17024	176.604	1.37401	183.8	2.03034	238.1			1.24391	298	1.07514	283.3	1.41775	368	1.20071	347.257
	1.17125	176.638	1.34674	182.8	2.03135	238.139			1.25563	299	1.08212	283.91	1.42786	369	1.20564	347.728
	1.17227	176.673			2.03237	238.178			1.26705	300	1.08911	284.521	1.43775	370	1.21058	348.2
	1.17329	176.707			2.03338	238.216			1.27852	301	1.0961	285.131	1.44767	371	1.21551	348.672
	1.1743	176.742			2.0344	238.255			1.29003	302	1.10308	285.742	1.45763	372	1.22044	349.144
	1.17532	176.776			2.03541	238.294			1.30157	303	1.11007	286.352	1.46736	373	1.22538	349.615
	1.17634	176.811			2.03643	238.333			1.31281	304	1.11706	286.963	1.47736	374	1.23031	350.087
	1.17735	176.845			2.03745	238.371			1.32439	305	1.12405	287.573	1.4869	375	1.23524	350.559
	1.17837	176.88			2.03846	238.41			1.33596	306	1.13103	288.184	1.4967	376	1.24017	351.03
	1.17939	176.914			2.03948	238.449			1.34723	307	1.13802	288.794			1.24511	351.502
	1.1804	176.949			2.04049	238.487			1.35879	308	1.14501	289.405			1.25004	351.974
	1.18142	176.983			2.04151	238.526			1.37005	309	1.15199	290.015			1.25497	352.445
	1.18244	177.018			2.04253	238.565			1.38157	310	1.15898	290.626			1.25991	352.917
	1.18345	177.052			2.04354	238.603			1.39278	311	1.16597	291.236			1.26484	353.389
	1.18447	177.087			2.04456	238.642			1.40423	312	1.17296	291.847			1.26977	353.86
	1.18548	177.121			2.04557	238.681			1.41564	313	1.17994	292.457			1.27471	354.332
	1.1865	177.156			2.04659	238.72			1.42676	314	1.18693	293.067			1.27964	354.804
	1.18752	177.19			2.04761	238.758			1.43807	315	1.19392	293.678			1.28457	355.275
	1.18853	177.225			2.04862	238.797			1.44956	316	1.2009	294.288			1.28951	355.747
	1.18955	177.259			2.04964	238.836			1.46075	317	1.20789	294.899			1.29444	356.219
	1.19057	177.294			2.05065	238.874			1.47188	318	1.21488	295.509			1.29937	356.69
	1.19158	177.328			2.05167	238.913			1.48316	319	1.22187	296.12			1.30431	357.162
	1.1926	177.363			2.05268	238.952			1.49436	320	1.22885	296.73			1.30924	357.634
	1.19362	177.397			2.0537	238.99					1.23584	297.341			1.31417	358.106
	1.19463	177.431			2.05472	239.029					1.24283	297.951			1.31911	358.577
	1.19565	177.466			2.05573	239.068					1.24981	298.562			1.32404	359.049
	1.19667	177.5			2.05675	239.107					1.2568	299.172			1.32897	359.521
	1.19768	177.535			2.05776	239.145					1.26379	299.783			1.3339	359.992
	1.1987	177.569			2.05878	239.184					1.27078	300.393			1.33884	360.464
	1.19972	177.604			2.0598	239.223					1.27776	301.004			1.34377	360.936
	1.20073	177.638			2.06081	239.261					1.28475	301.614			1.3487	361.407
	1.20175	177.673			2.06183	239.3					1.29174	302.225			1.35364	361.879
	1.20277	177.707			2.06284	239.339					1.29872	302.835			1.35857	362.351
	1.20378	177.742			2.06386	239.377					1.30571	303.446			1.3635	362.822
	1.2048	177.776			2.06488	239.416					1.3127	304.056			1.36844	363.294
	1.20582	177.811			2.06589	239.455					1.31968	304.666			1.37337	363.766
	1.20683	177.845			2.06691	239.494					1.32667	305.277			1.3783	364.237
	1.20785	177.88			2.06792	239.532					1.33366	305.887			1.38324	364.709
	1.20887	177.914			2.06894	239.571					1.34065	306.498			1.38817	365.181
	1.20988	177.949			2.06995	239.61					1.34763	307.108			1.3931	365.653
	1.2109	177.983			2.07097	239.648					1.35462	307.719			1.39804	366.124
	1.21192	178.018			2.07199	239.687					1.36161	308.329			1.40297	366.596
	1.21293	178.052			2.073	239.726					1.36859	308.94			1.4079	367.068
	1.21395	178.087			2.07402	239.764					1.37558	309.55			1.41284	367.539
	1.21496	178.121			2.07503	239.803					1.38257	310.161			1.41777	368.011
	1.21598	178.156			2.07605	239.842					1.38956	310.771			1.4227	368.483
	1.217	178.19			2.07707	239.881					1.39654	311.382			1.42763	368.954
	1.21801	178.225			2.07808	239.919					1.40353	311.992			1.43257	369.426
	1.21903	178.259			2.0791	239.958					1.41052	312.603			1.4375	369.898
	1.22005	178.294			2.08011	239.997					1.4175	313.213			1.44243	370.369
	1.22106	178.328			2.08113	240.035					1.42449	313.824			1.44737	370.841
	1.22208	178.363			2.08215	240.074					1.43148	314.434			1.4523	371.313
	1.2231	178.397			2.08316	240.113					1.43847	315.045			1.45723	371.784
	1.22411	178.431			2.08418	240.152					1.44545	315.655			1.46217	372.256
	1.22513	178.466			2.08519	240.19					1.45244	316.265			1.4671	372.728
	1.22615	178.5			2.08621	240.229					1.45943	316.876			1.47203	373.199
	1.22716	178.535			2.08722	240.268					1.46641	317.486			1.47697	373.671
	1.22818	178.569			2.08824	240.306					1.4734	318.097			1.4819	374.143
	1.2292	178.604			2.08926	240.345					1.48039	318.707			1.48683	374.615
	1.23021	178.638			2.09027	240.384					1.48738	319.318			1.49177	375.086
	1.23123	178.673			2.09129	240.422					1.49436	319.928			1.4967	375.558
	1.23225	178.707			2.0923	240.461
	1.23326	178.742			2.09332	240.5
	1.23428	178.776			2.09434	240.539
	1.2353	178.811			2.09535	240.577
	1.23631	178.845			2.09637	240.616
	1.23733	178.88			2.09738	240.655
	1.23835	178.914			2.0984	240.693
	1.23936	178.949			2.09942	240.732
	1.24038	178.983			2.10043	240.771
	1.2414	179.018			2.10145	240.809
	1.24241	179.052			2.10246	240.848
	1.24343	179.087			2.10348	240.887
	1.24445	179.121			2.10449	240.926
	1.24546	179.156			2.10551	240.964
	1.24648	179.19			2.10653	241.003
	1.24749	179.225			2.10754	241.042
	1.24851	179.259			2.10856	241.08
	1.24953	179.294			2.10957	241.119
	1.25054	179.328			2.11059	241.158
	1.25156	179.363			2.11161	241.196
	1.25258	179.397			2.11262	241.235
	1.25359	179.431			2.11364	241.274
	1.25461	179.466			2.11465	241.313
	1.25563	179.5			2.11567	241.351
	1.25664	179.535			2.11669	241.39
	1.25766	179.569			2.1177	241.429
	1.25868	179.604			2.11872	241.467
	1.25969	179.638			2.11973	241.506
	1.26071	179.673			2.12075	241.545
	1.26173	179.707			2.12176	241.583
	1.26274	179.742			2.12278	241.622
	1.26376	179.776			2.1238	241.661
	1.26478	179.811			2.12481	241.7
	1.26579	179.845			2.12583	241.738
	1.26681	179.88			2.12684	241.777
	1.26783	179.914			2.12786	241.816
	1.26884	179.949			2.12888	241.854
	1.26986	179.983			2.12989	241.893
	1.27088	180.018			2.13091	241.932
	1.27189	180.052			2.13192	241.97
	1.27291	180.087			2.13294	242.009
	1.27393	180.121			2.13396	242.048
	1.27494	180.156			2.13497	242.087
	1.27596	180.19			2.13599	242.125
	1.27697	180.225			2.137	242.164
	1.27799	180.259			2.13802	242.203
	1.27901	180.294			2.13903	242.241
	1.28002	180.328			2.14005	242.28
	1.28104	180.363			2.14107	242.319
	1.28206	180.397			2.14208	242.357
	1.28307	180.431			2.1431	242.396
	1.28409	180.466			2.14411	242.435
	1.28511	180.5			2.14513	242.474
	1.28612	180.535			2.14615	242.512
	1.28714	180.569			2.14716	242.551
	1.28816	180.604			2.14818	242.59
	1.28917	180.638			2.14919	242.628
	1.29019	180.673			2.15021	242.667
	1.29121	180.707			2.15123	242.706
	1.29222	180.742			2.15224	242.744
	1.29324	180.776			2.15326	242.783
	1.29426	180.811			2.15427	242.822
	1.29527	180.845			2.15529	242.861
	1.29629	180.88			2.1563	242.899
	1.29731	180.914			2.15732	242.938
	1.29832	180.949			2.15834	242.977
	1.29934	180.983			2.15935	243.015
	1.30036	181.018			2.16037	243.054
	1.30137	181.052			2.16138	243.093
	1.30239	181.087			2.1624	243.132
	1.30341	181.121			2.16342	243.17
	1.30442	181.156			2.16443	243.209
	1.30544	181.19			2.16545	243.248
	1.30645	181.225			2.16646	243.286
	1.30747	181.259			2.16748	243.325
	1.30849	181.294			2.1685	243.364
	1.3095	181.328			2.16951	243.402
	1.31052	181.363			2.17053	243.441
	1.31154	181.397			2.17154	243.48
	1.31255	181.431			2.17256	243.519
	1.31357	181.466			2.17357	243.557
	1.31459	181.5			2.17459	243.596
	1.3156	181.535			2.17561	243.635
	1.31662	181.569			2.17662	243.673
	1.31764	181.604			2.17764	243.712
	1.31865	181.638			2.17865	243.751
	1.31967	181.673			2.17967	243.789
	1.32069	181.707			2.18069	243.828
	1.3217	181.742			2.1817	243.867
	1.32272	181.776			2.18272	243.906
	1.32374	181.811			2.18373	243.944
	1.32475	181.845			2.18475	243.983
	1.32577	181.88			2.18577	244.022
	1.32679	181.914			2.18678	244.06
	1.3278	181.949			2.1878	244.099
	1.32882	181.983			2.18881	244.138
	1.32984	182.018			2.18983	244.176
	1.33085	182.052			2.19084	244.215
	1.33187	182.087			2.19186	244.254
	1.33289	182.121			2.19288	244.293
	1.3339	182.156			2.19389	244.331
	1.33492	182.19			2.19491	244.37
	1.33593	182.225			2.19592	244.409
	1.33695	182.259			2.19694	244.447
	1.33797	182.294			2.19796	244.486
	1.33898	182.328			2.19897	244.525
	1.34	182.362			2.19999	244.563
	1.34102	182.397			2.201	244.602
	1.34203	182.431			2.20202	244.641
	1.34305	182.466			2.20303	244.68
	1.34407	182.5			2.20405	244.718
	1.34508	182.535			2.20507	244.757
	1.3461	182.569			2.20608	244.796
	1.34712	182.604			2.2071	244.834
	1.34813	182.638			2.20811	244.873
	1.34915	182.673			2.20913	244.912
	1.35017	182.707			2.21015	244.95
	1.35118	182.742			2.21116	244.989
	1.3522	182.776			2.21218	245.028
	1.35322	182.811			2.21319	245.067
	1.35423	182.845			2.21421	245.105
	1.35525	182.88			2.21523	245.144
	1.35627	182.914			2.21624	245.183
	1.35728	182.949			2.21726	245.221
	1.3583	182.983			2.21827	245.26
	1.35932	183.018			2.21929	245.299
	1.36033	183.052			2.2203	245.337
	1.36135	183.087			2.22132	245.376
	1.36237	183.121			2.22234	245.415
	1.36338	183.156			2.22335	245.454
	1.3644	183.19			2.22437	245.492
	1.36541	183.225			2.22538	245.531
	1.36643	183.259			2.2264	245.57
	1.36745	183.294			2.22742	245.608
	1.36846	183.328			2.22843	245.647
	1.36948	183.362			2.22945	245.686
	1.3705	183.397			2.23046	245.725
	1.37151	183.431			2.23148	245.763
	1.37253	183.466			2.2325	245.802
	1.37355	183.5			2.23351	245.841
	1.37456	183.535			2.23453	245.879
	1.37558	183.569			2.23554	245.918
	1.3766	183.604			2.23656	245.957
	1.37761	183.638			2.23757	245.995
	1.37863	183.673			2.23859	246.034
	1.37965	183.707			2.23961	246.073
	1.38066	183.742			2.24062	246.112
	1.38168	183.776			2.24164	246.15
	1.3827	183.811			2.24265	246.189
	1.38371	183.845			2.24367	246.228
	1.38473	183.88			2.24469	246.266
	1.38575	183.914			2.2457	246.305
	1.38676	183.949			2.24672	246.344
	1.38778	183.983			2.24773	246.382
	1.3888	184.018			2.24875	246.421
	1.38981	184.052			2.24977	246.46
	1.39083	184.087			2.25078	246.499
	1.39185	184.121			2.2518	246.537
	1.39286	184.156			2.25281	246.576
	1.39388	184.19			2.25383	246.615
	1.39489	184.225			2.25484	246.653
	1.39591	184.259			2.25586	246.692
	1.39693	184.294			2.25688	246.731
	1.39794	184.328			2.25789	246.769
	1.39896	184.362			2.25891	246.808
	1.39998	184.397			2.25992	246.847
	1.40099	184.431			2.26094	246.886
	1.40201	184.466			2.26196	246.924
	1.40303	184.5			2.26297	246.963
	1.40404	184.535			2.26399	247.002
	1.40506	184.569			2.265	247.04
	1.40608	184.604			2.26602	247.079
	1.40709	184.638			2.26704	247.118
	1.40811	184.673			2.26805	247.156
	1.40913	184.707			2.26907	247.195
	1.41014	184.742			2.27008	247.234
	1.41116	184.776			2.2711	247.273
	1.41218	184.811			2.27211	247.311
	1.41319	184.845			2.27313	247.35
	1.41421	184.88			2.27415	247.389
	1.41523	184.914			2.27516	247.427
	1.41624	184.949			2.27618	247.466
	1.41726	184.983			2.27719	247.505
	1.41828	185.018			2.27821	247.543
	1.41929	185.052			2.27923	247.582
	1.42031	185.087			2.28024	247.621
	1.42133	185.121			2.28126	247.66
	1.42234	185.156			2.28227	247.698
	1.42336	185.19			2.28329	247.737
	1.42438	185.225			2.28431	247.776
	1.42539	185.259			2.28532	247.814
	1.42641	185.294			2.28634	247.853
	1.42742	185.328			2.28735	247.892
	1.42844	185.362			2.28837	247.93
	1.42946	185.397			2.28938	247.969
	1.43047	185.431			2.2904	248.008
	1.43149	185.466			2.29142	248.047
	1.43251	185.5			2.29243	248.085
	1.43352	185.535			2.29345	248.124
	1.43454	185.569			2.29446	248.163
	1.43556	185.604			2.29548	248.201
	1.43657	185.638			2.2965	248.24
	1.43759	185.673			2.29751	248.279
	1.43861	185.707			2.29853	248.317
	1.43962	185.742			2.29954	248.356
	1.44064	185.776			2.30056	248.395
	1.44166	185.811			2.30158	248.434
	1.44267	185.845			2.30259	248.472
	1.44369	185.88			2.30361	248.511
	1.44471	185.914			2.30462	248.55
	1.44572	185.949			2.30564	248.588
	1.44674	185.983			2.30665	248.627
	1.44776	186.018			2.30767	248.666
	1.44877	186.052			2.30869	248.705
	1.44979	186.087			2.3097	248.743
	1.45081	186.121			2.31072	248.782
	1.45182	186.156			2.31173	248.821
	1.45284	186.19			2.31275	248.859
	1.45386	186.225			2.31377	248.898
	1.45487	186.259			2.31478	248.937
	1.45589	186.293			2.3158	248.975
	1.4569	186.328			2.31681	249.014
	1.45792	186.362			2.31783	249.053
	1.45894	186.397			2.31885	249.092
	1.45995	186.431			2.31986	249.13
	1.46097	186.466			2.32088	249.169
	1.46199	186.5			2.32189	249.208
	1.463	186.535			2.32291	249.246
	1.46402	186.569			2.32392	249.285
	1.46504	186.604			2.32494	249.324
	1.46605	186.638			2.32596	249.362
	1.46707	186.673			2.32697	249.401
	1.46809	186.707			2.32799	249.44
	1.4691	186.742			2.329	249.479
	1.47012	186.776			2.33002	249.517
	1.47114	186.811			2.33104	249.556
	1.47215	186.845			2.33205	249.595
	1.47317	186.88			2.33307	249.633
	1.47419	186.914			2.33408	249.672
	1.4752	186.949			2.3351	249.711
	1.47622	186.983			2.33612	249.749
	1.47724	187.018			2.33713	249.788
	1.47825	187.052			2.33815	249.827
	1.47927	187.087			2.33916	249.866
	1.48029	187.121			2.34018	249.904
	1.4813	187.156			2.34119	249.943
	1.48232	187.19			2.34221	249.982
	1.48334	187.225			2.34323	250.02
	1.48435	187.259			2.34424	250.059
	1.48537	187.293			2.34526	250.098
	1.48638	187.328			2.34627	250.136
	1.4874	187.362			2.34729	250.175
	1.48842	187.397			2.34831	250.214
	1.48943	187.431			2.34932	250.253
	1.49045	187.466			2.35034	250.291
	1.49147	187.5			2.35135	250.33
	1.49248	187.535			2.35237	250.369
	1.4935	187.569			2.35339	250.407
	1.49452	187.604			2.3544	250.446
	1.49553	187.638			2.35542	250.485
	1.49655	187.673			2.35643	250.523
	1.49757	187.707			2.35745	250.562
	1.49858	187.742			2.35846	250.601
	1.4996	187.776			2.35948	250.64
	1.50062	187.811			2.3605	250.678
	1.50163	187.845			2.36151	250.717
	1.50265	187.88			2.36253	250.756
	1.50367	187.914			2.36354	250.794
	1.50468	187.949			2.36456	250.833
	1.5057	187.983			2.36558	250.872
	1.50672	188.018			2.36659	250.91
	1.50773	188.052			2.36761	250.949
	1.50875	188.087			2.36862	250.988
	1.50977	188.121			2.36964	251.027
	1.51078	188.156			2.37065	251.065
	1.5118	188.19			2.37167	251.104
	1.51282	188.225			2.37269	251.143
	1.51383	188.259			2.3737	251.181
	1.51485	188.293			2.37472	251.22
	1.51586	188.328			2.37573	251.259
	1.51688	188.362			2.37675	251.298
	1.5179	188.397			2.37777	251.336
	1.51891	188.431			2.37878	251.375
	1.51993	188.466			2.3798	251.414
	1.52095	188.5			2.38081	251.452
	1.52196	188.535			2.38183	251.491
	1.52298	188.569			2.38285	251.53
	1.524	188.604			2.38386	251.568
	1.52501	188.638			2.38488	251.607
	1.52603	188.673			2.38589	251.646
	1.52705	188.707			2.38691	251.685
	1.52806	188.742			2.38792	251.723
	1.52908	188.776			2.38894	251.762
	1.5301	188.811			2.38996	251.801
	1.53111	188.845			2.39097	251.839
	1.53213	188.88			2.39199	251.878
	1.53315	188.914			2.393	251.917
	1.53416	188.949			2.39402	251.955
	1.53518	188.983			2.39504	251.994
	1.5362	189.018			2.39605	252.033
	1.53721	189.052			2.39707	252.072
	1.53823	189.087			2.39808	252.11
	1.53925	189.121			2.3991	252.149
	1.54026	189.156			2.40012	252.188
	1.54128	189.19			2.40113	252.226
	1.5423	189.225			2.40215	252.265
	1.54331	189.259			2.40316	252.304
	1.54433	189.293			2.40418	252.342
	1.54534	189.328			2.40519	252.381
	1.54636	189.362			2.40621	252.42
	1.54738	189.397			2.40723	252.459
	1.54839	189.431			2.40824	252.497
	1.54941	189.466			2.40926	252.536
	1.55043	189.5			2.41027	252.575
	1.55144	189.535			2.41129	252.613
	1.55246	189.569			2.41231	252.652
	1.55348	189.604			2.41332	252.691
	1.55449	189.638			2.41434	252.729
	1.55551	189.673			2.41535	252.768
	1.55653	189.707			2.41637	252.807
	1.55754	189.742			2.41739	252.846
	1.55856	189.776			2.4184	252.884
	1.55958	189.811			2.41942	252.923
	1.56059	189.845			2.42043	252.962
	1.56161	189.88			2.42145	253
	1.56263	189.914			2.42246	253.039
	1.56364	189.949			2.42348	253.078
	1.56466	189.983			2.4245	253.116
	1.56568	190.018			2.42551	253.155
	1.56669	190.052			2.42653	253.194
	1.56771	190.087			2.42754	253.233
	1.56873	190.121			2.42856	253.271
	1.56974	190.156			2.42958	253.31
	1.57076	190.19			2.43059	253.349
	1.57178	190.225			2.43161	253.387
	1.57279	190.259			2.43262	253.426
	1.57381	190.293			2.43364	253.465
	1.57482	190.328			2.43466	253.503
	1.57584	190.362			2.43567	253.542
	1.57686	190.397			2.43669	253.581
	1.57787	190.431			2.4377	253.62
	1.57889	190.466			2.43872	253.658
	1.57991	190.5			2.43973	253.697
	1.58092	190.535			2.44075	253.736
	1.58194	190.569			2.44177	253.774
	1.58296	190.604			2.44278	253.813
	1.58397	190.638			2.4438	253.852
	1.58499	190.673			2.44481	253.891
	1.58601	190.707			2.44583	253.929
	1.58702	190.742			2.44685	253.968
	1.58804	190.776			2.44786	254.007
	1.58906	190.811			2.44888	254.045
	1.59007	190.845			2.44989	254.084
	1.59109	190.88			2.45091	254.123
	1.59211	190.914			2.45193	254.161
	1.59312	190.949			2.45294	254.2
	1.59414	190.983			2.45396	254.239
	1.59516	191.018			2.45497	254.278
	1.59617	191.052			2.45599	254.316
	1.59719	191.087			2.457	254.355
	1.59821	191.121			2.45802	254.394
	1.59922	191.156			2.45904	254.432
	1.60024	191.19			2.46005	254.471
	1.60126	191.225			2.46107	254.51
	1.60227	191.259			2.46208	254.548
	1.60329	191.293			2.4631	254.587
	1.60431	191.328			2.46412	254.626
	1.60532	191.362			2.46513	254.665
	1.60634	191.397			2.46615	254.703
	1.60735	191.431			2.46716	254.742
	1.60837	191.466			2.46818	254.781
	1.60939	191.5			2.4692	254.819
	1.6104	191.535			2.47021	254.858
	1.61142	191.569			2.47123	254.897
	1.61244	191.604			2.47224	254.935
	1.61345	191.638			2.47326	254.974
	1.61447	191.673			2.47427	255.013
	1.61549	191.707			2.47529	255.052
	1.6165	191.742			2.47631	255.09
	1.61752	191.776			2.47732	255.129
	1.61854	191.811			2.47834	255.168
	1.61955	191.845			2.47935	255.206
	1.62057	191.88			2.48037	255.245
	1.62159	191.914			2.48139	255.284
	1.6226	191.949			2.4824	255.322
	1.62362	191.983			2.48342	255.361
	1.62464	192.018			2.48443	255.4
	1.62565	192.052			2.48545	255.439
	1.62667	192.087			2.48647	255.477
	1.62769	192.121			2.48748	255.516
	1.6287	192.156			2.4885	255.555
	1.62972	192.19			2.48951	255.593
	1.63074	192.225			2.49053	255.632
	1.63175	192.259			2.49154	255.671
	1.63277	192.293			2.49256	255.709
	1.63379	192.328			2.49358	255.748
	1.6348	192.362			2.49459	255.787
	1.63582	192.397			2.49561	255.826
	1.63683	192.431			2.49662	255.864
	1.63785	192.466			2.49764	255.903
	1.63887	192.5			2.49866	255.942
	1.63988	192.535			2.49967	255.98
	1.6409	192.569			2.50069	256.019
	1.64192	192.604			2.5017	256.058
	1.64293	192.638			2.50272	256.096
	1.64395	192.673			2.50374	256.135
	1.64497	192.707			2.50475	256.174
	1.64598	192.742			2.50577	256.213
	1.647	192.776			2.50678	256.251
	1.64802	192.811			2.5078	256.29
	1.64903	192.845			2.50881	256.329
	1.65005	192.88			2.50983	256.367
	1.65107	192.914			2.51085	256.406
	1.65208	192.949			2.51186	256.445
	1.6531	192.983			2.51288	256.483
	1.65412	193.018			2.51389	256.522
	1.65513	193.052			2.51491	256.561
	1.65615	193.087			2.51593	256.6
	1.65717	193.121			2.51694	256.638
	1.65818	193.156			2.51796	256.677
	1.6592	193.19			2.51897	256.716
	1.66022	193.224			2.51999	256.754
	1.66123	193.259			2.52101	256.793
	1.66225	193.293			2.52202	256.832
	1.66327	193.328			2.52304	256.871
	1.66428	193.362			2.52405	256.909
	1.6653	193.397			2.52507	256.948
	1.66631	193.431			2.52608	256.987
	1.66733	193.466			2.5271	257.025
	1.66835	193.5			2.52812	257.064
	1.66936	193.535			2.52913	257.103
	1.67038	193.569			2.53015	257.141
	1.6714	193.604			2.53116	257.18
	1.67241	193.638			2.53218	257.219
	1.67343	193.673			2.5332	257.258
	1.67445	193.707			2.53421	257.296
	1.67546	193.742			2.53523	257.335
	1.67648	193.776			2.53624	257.374
	1.6775	193.811			2.53726	257.412
	1.67851	193.845			2.53827	257.451
	1.67953	193.88			2.53929	257.49
	1.68055	193.914			2.54031	257.528
	1.68156	193.949			2.54132	257.567
	1.68258	193.983			2.54234	257.606
	1.6836	194.018			2.54335	257.645
	1.68461	194.052			2.54437	257.683
	1.68563	194.087			2.54539	257.722
	1.68665	194.121			2.5464	257.761
	1.68766	194.156			2.54742	257.799
	1.68868	194.19			2.54843	257.838
	1.6897	194.224			2.54945	257.877
	1.69071	194.259			2.55047	257.915
	1.69173	194.293			2.55148	257.954
	1.69275	194.328			2.5525	257.993
	1.69376	194.362			2.55351	258.032
	1.69478	194.397			2.55453	258.07
	1.69579	194.431			2.55554	258.109
	1.69681	194.466			2.55656	258.148
	1.69783	194.5			2.55758	258.186
	1.69884	194.535			2.55859	258.225
	1.69986	194.569			2.55961	258.264
	1.70088	194.604			2.56062	258.302
	1.70189	194.638			2.56164	258.341
	1.70291	194.673			2.56266	258.38
	1.70393	194.707			2.56367	258.419
	1.70494	194.742			2.56469	258.457
	1.70596	194.776			2.5657	258.496
	1.70698	194.811			2.56672	258.535
	1.70799	194.845			2.56774	258.573
	1.70901	194.88			2.56875	258.612
	1.71003	194.914			2.56977	258.651
	1.71104	194.949
	1.71206	194.983
	1.71308	195.018
	1.71409	195.052
	1.71511	195.087
	1.71613	195.121
	1.71714	195.156
	1.71816	195.19
	1.71918	195.224
	1.72019	195.259
	1.72121	195.293
	1.72223	195.328
	1.72324	195.362
	1.72426	195.397
	1.72527	195.431
	1.72629	195.466
	1.72731	195.5
	1.72832	195.535
	1.72934	195.569
	1.73036	195.604
	1.73137	195.638
	1.73239	195.673
	1.73341	195.707
	1.73442	195.742
	1.73544	195.776
	1.73646	195.811
	1.73747	195.845
	1.73849	195.88
	1.73951	195.914
	1.74052	195.949
	1.74154	195.983
	1.74256	196.018
	1.74357	196.052
	1.74459	196.087
	1.74561	196.121
	1.74662	196.156
	1.74764	196.19
	1.74866	196.224
	1.74967	196.259
	1.75069	196.293
	1.75171	196.328
	1.75272	196.362
	1.75374	196.397
	1.75475	196.431
	1.75577	196.466
	1.75679	196.5
	1.7578	196.535
	1.75882	196.569
	1.75984	196.604
	1.76085	196.638
	1.76187	196.673
	1.76289	196.707
	1.7639	196.742
	1.76492	196.776
	1.76594	196.811
	1.76695	196.845
	1.76797	196.88
	1.76899	196.914
	1.77	196.949
	1.77102	196.983
	1.77204	197.018
	1.77305	197.052
	1.77407	197.087
	1.77509	197.121
	1.7761	197.155
	1.77712	197.19
	1.77814	197.224
	1.77915	197.259
	1.78017	197.293
	1.78119	197.328
	1.7822	197.362
	1.78322	197.397
	1.78423	197.431
	1.78525	197.466
	1.78627	197.5
	1.78728	197.535
	1.7883	197.569
	1.78932	197.604
	1.79033	197.638
	1.79135	197.673
	1.79237	197.707
	1.79338	197.742
	1.7944	197.776
	1.79542	197.811
	1.79643	197.845
	1.79745	197.88
	1.79847	197.914
	1.79948	197.949
	1.8005	197.983
	1.80152	198.018
	1.80253	198.052
	1.80355	198.087
	1.80457	198.121
	1.80558	198.155
	1.8066	198.19
	1.80762	198.224
	1.80863	198.259
	1.80965	198.293
	1.81067	198.328
	1.81168	198.362
	1.8127	198.397
	1.81372	198.431
	1.81473	198.466
	1.81575	198.5
	1.81676	198.535
	1.81778	198.569
	1.8188	198.604
	1.81981	198.638
	1.82083	198.673
	1.82185	198.707
	1.82286	198.742
	1.82388	198.776
	1.8249	198.811
	1.82591	198.845
	1.82693	198.88
	1.82795	198.914
	1.82896	198.949
	1.82998	198.983
	1.831	199.018
	1.83201	199.052
	1.83303	199.087
	1.83405	199.121
	1.83506	199.155
	1.83608	199.19
	1.8371	199.224
	1.83811	199.259
	1.83913	199.293
	1.84015	199.328
	1.84116	199.362
	1.84218	199.397
	1.8432	199.431
	1.84421	199.466
	1.84523	199.5
	1.84624	199.535
	1.84726	199.569
	1.84828	199.604
	1.84929	199.638
	1.85031	199.673
	1.85133	199.707
	1.85234	199.742
	1.85336	199.776
	1.85438	199.811
	1.85539	199.845
	1.85641	199.88
	1.85743	199.914
	1.85844	199.949
	1.85946	199.983
	1.86048	200.018
	1.86149	200.052
	1.86251	200.087
	1.86353	200.121
	1.86454	200.155
	1.86556	200.19
	1.86658	200.224
	1.86759	200.259
	1.86861	200.293
	1.86963	200.328
	1.87064	200.362
	1.87166	200.397
	1.87268	200.431
	1.87369	200.466
	1.87471	200.5
	1.87572	200.535
	1.87674	200.569
	1.87776	200.604
	1.87877	200.638
	1.87979	200.673
	1.88081	200.707
	1.88182	200.742
	1.88284	200.776
	1.88386	200.811
	1.88487	200.845
	1.88589	200.88
	1.88691	200.914
	1.88792	200.949
	1.88894	200.983
	1.88996	201.018
	1.89097	201.052
	1.89199	201.087
	1.89301	201.121
	1.89402	201.155
	1.89504	201.19
	1.89606	201.224
	1.89707	201.259
	1.89809	201.293
	1.89911	201.328
	1.90012	201.362
	1.90114	201.397
	1.90216	201.431
	1.90317	201.466
	1.90419	201.5
	1.9052	201.535
	1.90622	201.569
	1.90724	201.604
	1.90825	201.638
	1.90927	201.673
	1.91029	201.707
	1.9113	201.742
	1.91232	201.776
	1.91334	201.811
	1.91435	201.845
	1.91537	201.88
	1.91639	201.914
	1.9174	201.949
	1.91842	201.983
	1.91944	202.018
	1.92045	202.052
	1.92147	202.087
	1.92249	202.121
	1.9235	202.155
	1.92452	202.19
	1.92554	202.224
	1.92655	202.259
	1.92757	202.293
	1.92859	202.328
	1.9296	202.362
	1.93062	202.397
	1.93164	202.431
	1.93265	202.466
	1.93367	202.5
	1.93468	202.535
	1.9357	202.569
	1.93672	202.604
	1.93773	202.638
	1.93875	202.673
	1.93977	202.707
	1.94078	202.742
	1.9418	202.776
	1.94282	202.811
	1.94383	202.845
	1.94485	202.88
	1.94587	202.914
	1.94688	202.949
	1.9479	202.983
	1.94892	203.018
	1.94993	203.052
	1.95095	203.087
	1.95197	203.121
	1.95298	203.155
	1.954	203.19
	1.95502	203.224
	1.95603	203.259
	1.95705	203.293
	1.95807	203.328
	1.95908	203.362
	1.9601	203.397
	1.96112	203.431
	1.96213	203.466
	1.96315	203.5
	1.96416	203.535
	1.96518	203.569
	1.9662	203.604
	1.96721	203.638
	1.96823	203.673
	1.96925	203.707
	1.97026	203.742
	1.97128	203.776
	1.9723	203.811
	1.97331	203.845
	1.97433	203.88
	1.97535	203.914
	1.97636	203.949
	1.97738	203.983
	1.9784	204.018
	1.97941	204.052
	1.98043	204.086
	1.98145	204.121
	1.98246	204.155
	1.98348	204.19
	1.9845	204.224
	1.98551	204.259
	1.98653	204.293
	1.98755	204.328
	1.98856	204.362
	1.98958	204.397
	1.9906	204.431
	1.99161	204.466
	1.99263	204.5
	1.99365	204.535
	1.99466	204.569
	1.99568	204.604
	1.99669	204.638
	1.99771	204.673
	1.99873	204.707
	1.99974	204.742
	2.00076	204.776
	2.00178	204.811
	2.00279	204.845
	2.00381	204.88
	2.00483	204.914
	2.00584	204.949
	2.00686	204.983
	2.00788	205.018
	2.00889	205.052
	2.00991	205.086
	2.01093	205.121
	2.01194	205.155
	2.01296	205.19
	2.01398	205.224
	2.01499	205.259
	2.01601	205.293
	2.01703	205.328
	2.01804	205.362
	2.01906	205.397
	2.02008	205.431
	2.02109	205.466
	2.02211	205.5
	2.02313	205.535
	2.02414	205.569
	2.02516	205.604
	2.02617	205.638
	2.02719	205.673
	2.02821	205.707
	2.02922	205.742
	2.03024	205.776
	2.03126	205.811
	2.03227	205.845
	2.03329	205.88
	2.03431	205.914
	2.03532	205.949
	2.03634	205.983
	2.03736	206.018
	2.03837	206.052
	2.03939	206.086
	2.04041	206.121
	2.04142	206.155
	2.04244	206.19
	2.04346	206.224
	2.04447	206.259
	2.04549	206.293
	2.04651	206.328
	2.04752	206.362
	2.04854	206.397
	2.04956	206.431
	2.05057	206.466
	2.05159	206.5
	2.05261	206.535
	2.05362	206.569
	2.05464	206.604
	2.05565	206.638
	2.05667	206.673
	2.05769	206.707
	2.0587	206.742
	2.05972	206.776
	2.06074	206.811
	2.06175	206.845
	2.06277	206.88
	2.06379	206.914
	2.0648	206.949
	2.06582	206.983
	2.06684	207.018
	2.06785	207.052
	2.06887	207.086
	2.06989	207.121
	2.0709	207.155
	2.07192	207.19
	2.07294	207.224
	2.07395	207.259
	2.07497	207.293
	2.07599	207.328
	2.077	207.362
	2.07802	207.397
	2.07904	207.431
	2.08005	207.466
	2.08107	207.5
	2.08209	207.535
	2.0831	207.569
	2.08412	207.604
	2.08513	207.638
	2.08615	207.673
	2.08717	207.707
	2.08818	207.742
	2.0892	207.776
	2.09022	207.811
	2.09123	207.845
	2.09225	207.88
	2.09327	207.914
	2.09428	207.949
	2.0953	207.983
	2.09632	208.018
	2.09733	208.052
	2.09835	208.086
	2.09937	208.121
	2.10038	208.155
	2.1014	208.19
	2.10242	208.224
	2.10343	208.259
	2.10445	208.293
	2.10547	208.328
	2.10648	208.362
	2.1075	208.397
	2.10852	208.431
	2.10953	208.466
	2.11055	208.5
	2.11157	208.535
	2.11258	208.569
	2.1136	208.604
	2.11461	208.638
	2.11563	208.673
	2.11665	208.707
	2.11766	208.742
	2.11868	208.776
	2.1197	208.811
	2.12071	208.845
	2.12173	208.88
	2.12275	208.914
	2.12376	208.949
	2.12478	208.983
	2.1258	209.018
	2.12681	209.052
	2.12783	209.086
	2.12885	209.121
	2.12986	209.155
	2.13088	209.19
	2.1319	209.224
	2.13291	209.259
	2.13393	209.293
	2.13495	209.328
	2.13596	209.362
	2.13698	209.397
	2.138	209.431
	2.13901	209.466
	2.14003	209.5
	2.14105	209.535
	2.14206	209.569
	2.14308	209.604
	2.14409	209.638
	2.14511	209.673
	2.14613	209.707
				--

## Sheet: Figure 3c
Fig.3c
	Ir1/NFS	170	0.6
	Ru/CoFe-LDHs	198	0.45
	sAu/NiFe LDH	237	0.4
	Ir@Co/NC	260	2.2
	Pt1@Fe-N-C	310	2.1
	Commercial Ir/C	326	4.63
	CoIr hydroxide	373	9.7
	Au1Nx	450	0.7

## Sheet: Figure 3d
Fig.3d
	Ir1/NFS	9.85	0.36
	Ir1/NFH	1.15	0.64
	Ir/C (5 wt%)	0.02
	IrO2	0.05
	S|NiNx-PC/EG	10.9
	5.4 nm NiFeOxHy	6.2
	Ir/NiOx	1.3
	sAu/NiFe LDH	0.11
	Ni-NHGF	0.72
	w-Ni(OH)2	0.74

## Sheet: Figure 3e
Fig.3e
	0.00361	1.49859	0.000444444	1.7665	0.000277778	1.69748	0.00306	1.58607
	0.15167	1.50219	0.000888889	1.7694	0.005	1.75146	0.19694	1.58795
	0.18556	1.50282	0.00133	1.7708	0.02389	1.76276	0.19833	1.58795
	0.27222	1.50298	0.00178	1.7718	0.02944	1.76449	0.39333	1.58748
	0.37833	1.50329	0.00222	1.7715	0.04722	1.76857	0.39806	1.58716
	0.38694	1.50314	0.00267	1.7707	0.06861	1.77076	0.48278	1.58732
	0.55722	1.50361	0.00311	1.7725	0.07056	1.77076	0.64583	1.58763
	0.55806	1.50361	0.00356	1.773	0.07167	1.77092	0.66528	1.58748
	0.75833	1.50423	0.004	1.7732	0.09389	1.77045	0.7925	1.58763
	0.79778	1.50423	0.00444	1.7726	0.11222	1.76935	0.79639	1.58795
	0.94778	1.50455	0.00489	1.7723	0.11722	1.76872	0.99028	1.58795
	1.00139	1.50439	0.00533	1.7723	0.12556	1.7681	0.99639	1.58811
	1.11139	1.50486	0.00578	1.7728	0.14056	1.76684	1.18944	1.58858
	1.12722	1.50486	0.00622	1.7731	0.16389	1.76511	1.19889	1.58858
	1.31694	1.50549	0.00667	1.7731	0.18722	1.7626	1.38833	1.58889
	1.36778	1.50565	0.00711	1.7731	0.19833	1.76166	1.39278	1.58889
	1.4825	1.5058	0.00756	1.773	0.21056	1.76041	1.58417	1.58889
	1.48972	1.50596	0.008	1.7727	0.22028	1.75931	1.59889	1.58873
	1.66694	1.50627	0.00844	1.7734	0.23389	1.75774	1.78472	1.58936
	1.75139	1.50659	0.00889	1.7751	0.24472	1.7568	1.79444	1.5892
	1.8525	1.50706	0.00933	1.7756	0.25722	1.7557	1.99639	1.58952
	1.91083	1.50706	0.00978	1.776	0.26222	1.75523	2.03917	1.58952
	2.03722	1.50706	0.01022	1.7748	0.28056	1.75303	2.17833	1.58983
	2.04028	1.50706	0.01067	1.7737	0.28667	1.75225	2.32056	1.5903
	2.22806	1.50753	0.01111	1.7736	0.30417	1.75036	2.37667	1.59015
	2.22944	1.50769	0.01156	1.7739	0.3275	1.74832	2.39694	1.5903
	2.40778	1.50816	0.012	1.7739	0.3325	1.74801	2.58167	1.5903
	2.4125	1.50816	0.01244	1.7743	0.35083	1.74613	2.61139	1.59062
	2.59278	1.50847	0.01289	1.7753	0.36806	1.74487	2.77444	1.59077
	2.59667	1.50847	0.01333	1.776	0.37417	1.74424	2.78667	1.59062
	2.77944	1.50879	0.01378	1.7751	0.38111	1.7433	2.98917	1.59077
	2.78278	1.5091	0.01422	1.7721	0.3975	1.74205	3.01417	1.59093
	2.97194	1.50926	0.01467	1.7726	0.40278	1.7422	3.22167	1.59171
	3.06111	1.50957	0.01511	1.7723	0.42083	1.74032	3.365	1.59156
	3.14917	1.50973	0.01556	1.7721	0.43583	1.73969	3.37861	1.59124
	3.15472	1.50957	0.016	1.7724	0.44417	1.73891	3.43806	1.59171
	3.34	1.51004	0.01644	1.7728	0.45639	1.73781	3.58083	1.59203
	3.34056	1.50988	0.01689	1.7726	0.4675	1.73671	3.60278	1.59171
	3.51889	1.51051	0.01733	1.7722	0.49083	1.73546	3.78778	1.59187
	3.57694	1.51051	0.01778	1.7723	0.49944	1.73483	3.80694	1.59219
	3.70917	1.51098	0.01822	1.7723	0.51417	1.73389	3.96056	1.59219
	3.78861	1.51114	0.01867	1.7725	0.52222	1.73279	3.96861	1.59171
	3.88917	1.51114	0.01911	1.7718	0.5375	1.73263	4.23667	1.5925
	3.95333	1.5113	0.01956	1.7726	0.53889	1.73232	4.34083	1.59234
	4.07583	1.51177	0.02	1.7723	0.56083	1.73059	4.35806	1.59234
	4.10611	1.51177	0.02044	1.772	0.56139	1.73075	4.36833	1.5925
	4.26167	1.51192	0.02089	1.7718	0.58444	1.72934	4.56583	1.59313
	4.35917	1.51208	0.02133	1.7708	0.58472	1.72918	4.63083	1.59281
	4.445	1.51208	0.02178	1.7713	0.60778	1.72839	4.75194	1.59313
	4.4625	1.51208	0.02222	1.7709	0.6125	1.72761	4.89722	1.59313
	4.63028	1.51239	0.02267	1.7716	0.63111	1.72698	4.95889	1.59344
	4.80194	1.51287	0.02311	1.7732	0.63389	1.72682	4.98139	1.59328
	4.81833	1.51271	0.02356	1.7719	0.65444	1.72573	5.15694	1.59344
	4.88028	1.51302	0.024	1.772	0.66889	1.72494	5.21194	1.59344
	5.00056	1.51302	0.02444	1.7721	0.67778	1.72494	5.34667	1.59375
	5.02528	1.51302	0.02489	1.7728	0.67806	1.72494	5.35639	1.59344
	5.18722	1.51318	0.02533	1.7714	0.70111	1.72369	5.56	1.59391
	5.18972	1.51334	0.02578	1.7722	0.72111	1.72259	5.60278	1.59391
	5.37139	1.51334	0.02622	1.772	0.72444	1.72259	5.74333	1.59375
	5.51028	1.51381	0.02667	1.7724	0.74222	1.72196	5.77722	1.59423
	5.55611	1.51396	0.02711	1.7695	0.74778	1.72165	5.97389	1.59407
	5.61	1.51396	0.02756	1.77	0.74861	1.72118	6.00389	1.59407
	5.74389	1.51412	0.028	1.7706	0.77111	1.72055	6.13944	1.59375
	5.79389	1.51396	0.02844	1.7711	0.77389	1.72055	6.15056	1.59391
	5.93417	1.51443	0.02889	1.7716	0.79444	1.72008	6.34222	1.59407
	6.02278	1.51428	0.02933	1.7712	0.8	1.71976	6.49722	1.59391
	6.11778	1.51443	0.02978	1.771	0.81778	1.71914	6.55306	1.59391
	6.285	1.51459	0.03022	1.7707	0.82833	1.71914	6.61278	1.59423
	6.29861	1.51475	0.03067	1.7695	0.84111	1.71835	6.73139	1.59391
	6.36639	1.51506	0.03111	1.7708	0.86194	1.71772	6.735	1.59391
	6.49139	1.51491	0.03156	1.7715	0.86472	1.71741	6.94417	1.59438
	6.56917	1.51506	0.032	1.7724	0.87722	1.7171	7.05194	1.59391
	6.66806	1.51522	0.03244	1.7705	0.88833	1.71694	7.12833	1.59423
	6.75083	1.51522	0.03289	1.769	0.895	1.71631	7.29361	1.59423
	6.87944	1.51553	0.03333	1.7699	0.91139	1.71584	7.32917	1.59454
	6.95194	1.51538	0.03378	1.7701	0.91694	1.71631	7.43528	1.59438
	7.03806	1.51553	0.03422	1.7706	0.93472	1.71553	7.54583	1.59454
	7.135	1.51569	0.03467	1.7711	0.94139	1.71537	7.56083	1.59423
	7.22389	1.51569	0.03511	1.7716	0.95806	1.7149	7.75278	1.59423
	7.29611	1.51585	0.03556	1.771	0.98139	1.71474	7.78167	1.5947
	7.41028	1.51585	0.036	1.7699	0.98361	1.71411	7.93889	1.59438
	7.46111	1.51585	0.03644	1.771	1.00472	1.71458	7.94667	1.59454
	7.59861	1.51632	0.03689	1.7704	1.02417	1.71411	8.11889	1.59423
	7.62028	1.51616	0.03733	1.7702	1.02806	1.71411	8.165	1.59438
	7.78194	1.51632	0.03778	1.7695	1.03167	1.71443	8.34417	1.59407
	7.81472	1.51647	0.03822	1.7685	1.05139	1.7138	8.44361	1.59375
	7.96333	1.51663	0.03867	1.7681	1.06472	1.71254	8.51306	1.59375
	7.985	1.51663	0.03911	1.7692	1.07472	1.71254	8.52722	1.5936
	8.16389	1.51867	0.03956	1.7681	1.08389	1.71239	8.71111	1.59391
	8.24528	1.51679	0.04	1.7676	1.09806	1.71192	8.75667	1.59375
	8.33333	1.51679	0.04044	1.767	1.11917	1.71176	8.90917	1.5936
	8.33694	1.5171	0.04089	1.7669	1.12139	1.71145	8.915	1.59375
	8.52167	1.5171	0.04133	1.7677	1.13222	1.71129	9.1075	1.59375
	8.66833	1.51742	0.04178	1.7681	1.145	1.71066	9.11389	1.59375
	8.70556	1.51742	0.04222	1.7674	1.14778	1.71129	9.305	1.59391
	8.72778	1.51757	0.04267	1.7679	1.16833	1.71082	9.3275	1.59423
	8.89	1.51757	0.04311	1.7666	1.17722	1.71066	9.51083	1.59407
	9.06	1.51789	0.04356	1.7667	1.19167	1.71019	9.56389	1.59375
	9.07639	1.51789	0.044	1.7652	1.21278	1.70988	9.70083	1.59391
	9.23222	1.51773	0.04444	1.7649	1.215	1.70988	9.77222	1.59407
	9.26167	1.51804	0.04489	1.7662	1.22583	1.70988	9.89889	1.59423
	9.30778	1.51789	0.04533	1.7654	1.23833	1.70988	9.91611	1.59423
	9.44444	1.51804	0.04578	1.7659	1.23917	1.70972	10.0967	1.59454
	9.46944	1.51789	0.04622	1.7654	1.26167	1.70956	10.1181	1.59438
	9.64944	1.51804	0.04667	1.765	1.26222	1.70925	10.295	1.5947
	9.74361	1.5182	0.04711	1.7658	1.285	1.70862	10.2956	1.59454
	9.81722	1.51836	0.04756	1.7663	1.30778	1.70846	10.4936	1.59517
	9.86056	1.51836	0.048	1.7673	1.30833	1.70846	10.5	1.59517
	10.0017	1.5182	0.04844	1.7652	1.31	1.70846	10.6919	1.59627
	10.1533	1.51836	0.04889	1.7645	1.33306	1.70846	10.7031	1.59642
	10.1992	1.5182	0.04933	1.7643	1.33389	1.70878	10.8928	1.59674
	10.2167	1.51836	0.04978	1.7658	1.355	1.70799	11.0308	1.59674
	10.3731	1.5182	0.05022	1.7671	1.36722	1.70768	11.1092	1.59689
	10.4683	1.51836	0.05067	1.7662	1.37833	1.70752	11.1417	1.59689
	10.5658	1.51836	0.05111	1.766	1.37861	1.70752	11.2992	1.59768
	10.5833	1.5182	0.05156	1.7656	1.40167	1.70721	11.3581	1.59799
	10.7461	1.51836	0.052	1.7662	1.40278	1.70721	11.4842	1.59783
	10.7839	1.51836	0.05244	1.766	1.42611	1.7069	11.5228	1.59815
	10.9672	1.5182	0.05289	1.7671	1.44278	1.7069	11.6808	1.59831
	11.1019	1.51836	0.05333	1.7659	1.44861	1.70705	11.6831	1.59846
	11.1247	1.51836	0.05378	1.7643	1.45222	1.70674	11.8794	1.59846
	11.1342	1.51851	0.05422	1.7636	1.47194	1.70674	11.8861	1.59846
	11.3194	1.5182	0.05467	1.765	1.47611	1.70642	12.0786	1.59878
	11.3272	1.5182	0.05511	1.765	1.49528	1.70642	12.2689	1.59878
	11.4881	1.51804	0.05556	1.7651	1.49889	1.70627	12.3189	1.59862
	11.4969	1.51804	0.056	1.7625	1.51861	1.7058	12.3858	1.59893
	11.6736	1.51773	0.05644	1.7633	1.51944	1.70595	12.4736	1.59909
	11.7742	1.51757	0.05689	1.7638	1.54194	1.70564	12.6153	1.59893
	11.8533	1.51742	0.05733	1.763	1.54472	1.70548	12.7422	1.5994
	12.0211	1.51726	0.05778	1.7627	1.56528	1.70548	12.7842	1.5994
	12.0372	1.5171	0.05822	1.7621	1.56694	1.70548	12.9356	1.5994
	12.0983	1.5171	0.05867	1.7626	1.58861	1.70548	12.9483	1.5994
	12.2319	1.51695	0.05911	1.7636	1.59694	1.70501	13.1167	1.5994
	12.3867	1.51663	0.05956	1.7644	1.61194	1.70501	13.1542	1.5994
	12.4225	1.51679	0.06	1.7634	1.62028	1.70517	13.3147	1.59909
	12.4331	1.51679	0.06044	1.7619	1.63528	1.70486	13.4417	1.59956
	12.5992	1.51647	0.06089	1.762	1.65861	1.7047	13.4656	1.5994
	12.6414	1.51663	0.06133	1.7632	1.68194	1.70438	13.4758	1.59972
	12.7853	1.51632	0.06178	1.7623	1.69472	1.70423	13.6603	1.59956
	12.8497	1.51616	0.06222	1.7626	1.70556	1.70454	13.6908	1.59972
	12.9636	1.51585	0.06267	1.7625	1.70583	1.70454	13.8581	1.59987
	12.9919	1.51616	0.06311	1.7622	1.72889	1.70438	13.9358	1.59972
	13.1478	1.51585	0.06356	1.763	1.74444	1.70454	14.0631	1.59972
	13.3286	1.51585	0.064	1.7623	1.75222	1.70423	14.1775	1.59972
	13.3356	1.51585	0.06444	1.7624	1.76028	1.70407	14.2542	1.59972
	13.3814	1.51585	0.06489	1.7619	1.77556	1.70391	14.2583	1.59972
	13.5308	1.51569	0.06533	1.7609	1.79889	1.70454	14.4686	1.59972
	13.5639	1.51569	0.06578	1.7609	1.79944	1.70376	14.5394	1.59987
	13.7033	1.51538	0.06622	1.7621	1.82222	1.70407	14.6853	1.59987
	13.7125	1.51553	0.06667	1.7625	1.82611	1.70391	14.7253	1.60003
	13.8911	1.51538	0.06711	1.7619	1.84556	1.70376	14.8706	1.60035
	13.9722	1.51553	0.06756	1.7617	1.84722	1.70344	15.0231	1.60066
	14.0806	1.51538	0.068	1.7634	1.86917	1.7036	15.0958	1.60066
	14.0819	1.51522	0.06844	1.7636	1.87056	1.70344	15.1381	1.6005
	14.2664	1.51522	0.06889	1.7626	1.89222	1.70344	15.2683	1.60097
	14.2867	1.51522	0.06933	1.7623	1.91083	1.70344	15.4103	1.60113
	14.4733	1.51506	0.06978	1.7619	1.91556	1.70329	15.4419	1.60066
	14.4894	1.51506	0.07022	1.7636	1.91889	1.70329	15.4808	1.60097
	14.6408	1.51491	0.07067	1.7605	1.93889	1.70282	15.6881	1.6016
	14.6986	1.51491	0.07111	1.7597	1.94583	1.70329	15.6975	1.60129
	14.8161	1.51491	0.07156	1.7608	1.96222	1.70266	15.8589	1.60176
	14.9208	1.51491	0.072	1.7609	1.98583	1.70282	15.8889	1.60191
	15	1.51491	0.07244	1.7617	2.00139	1.70313	16.0381	1.60207
	15.0289	1.51491	0.07289	1.7607	2.00917	1.70282	16.0597	1.60207
	15.1847	1.51506	0.07333	1.7601	2.00972	1.70297	16.2356	1.60254
	15.3478	1.51491	0.07378	1.7599	2.0325	1.70266	16.2453	1.60254
	15.37	1.51506	0.07422	1.7605	2.03583	1.70282	16.4317	1.60286
	15.4325	1.51522	0.07467	1.7611	2.05583	1.70282	16.5133	1.6027
	15.5606	1.51506	0.07511	1.7612	2.05944	1.70282	16.63	1.60301
	15.575	1.51522	0.07556	1.7604	2.07917	1.7025	16.6567	1.6027
	15.7433	1.51506	0.076	1.7599	2.08472	1.70266	16.8811	1.60301
	15.875	1.51522	0.07644	1.76	2.1025	1.70266	16.9961	1.60333
	15.9567	1.51522	0.07689	1.7597	2.10389	1.70234	17.0286	1.60333
	15.9639	1.51506	0.07733	1.7594	2.12583	1.7025	17.1694	1.60364
	16.1286	1.51538	0.07778	1.7599	2.14861	1.70219	17.2303	1.60364
	16.1633	1.51538	0.07822	1.7594	2.14917	1.7025	17.2325	1.60364
	16.2994	1.51538	0.07867	1.76	2.15139	1.70266	17.4219	1.6038
	16.4194	1.51553	0.07911	1.7593	2.1725	1.70203	17.4319	1.60395
	16.4814	1.51522	0.07956	1.7592	2.19583	1.70203	17.6194	1.60395
	16.5256	1.51538	0.08	1.7585	2.20083	1.70203	17.6294	1.60395
	16.6742	1.51553	0.08044	1.7593	2.21917	1.7025	17.8297	1.60395
	16.7056	1.51553	0.08089	1.759	2.21944	1.70219	17.9347	1.60458
	16.8522	1.51553	0.08133	1.7593	2.2425	1.70203	18.0294	1.60427
	16.8528	1.51553	0.08178	1.7583	2.255	1.70203	18.06	1.60443
	17.0389	1.51553	0.08222	1.757	2.26611	1.70203	18.2394	1.60458
	17.0453	1.51569	0.08267	1.7572	2.28528	1.70172	18.3736	1.60443
	17.2244	1.51585	0.08311	1.7585	2.28944	1.70203	18.4456	1.60443
	17.2256	1.51585	0.08356	1.7582	2.2925	1.70187	18.4647	1.60443
	17.4075	1.51616	0.084	1.7571	2.31278	1.70156	18.6364	1.60474
	17.46	1.51616	0.08444	1.7568	2.32056	1.70234	18.6892	1.60474
	17.5931	1.51569	0.08489	1.7572	2.33611	1.70172	18.8144	1.60474
	17.6011	1.51585	0.08533	1.758	2.35056	1.70172	18.9036	1.60505
	17.8256	1.51616	0.08578	1.7587	2.35944	1.70187	19.0311	1.60474
	17.8625	1.51616	0.08622	1.7593	2.38278	1.70203	19.15	1.60505
	17.9633	1.51616	0.08667	1.7599	2.38917	1.7014	19.2033	1.60537
	17.9761	1.51616	0.08711	1.7594	2.40611	1.70172	19.2686	1.60521
	18.1728	1.51632	0.08756	1.7567	2.41889	1.70172	19.4222	1.60521
	18.2481	1.51616	0.088	1.7569	2.42944	1.70172	19.5386	1.60537
	18.3383	1.51585	0.08844	1.7569	2.4375	1.70172	19.61	1.60521
	18.4528	1.516	0.08889	1.7561	2.45278	1.7014	19.6622	1.60552
	18.5269	1.51632	0.08933	1.7565	2.47639	1.70172	19.8039	1.60537
	18.6844	1.51616	0.08978	1.7569	2.495	1.7014	19.8886	1.60537
	18.705	1.51647	0.09022	1.756	2.49944	1.70172	19.9978	1.60537
	18.7153	1.51616	0.09067	1.7554	2.5125	1.70156	20.005	1.60552
	18.9019	1.51616	0.09111	1.7552	2.52278	1.70187	20.1933	1.60537
	18.9264	1.51616	0.09156	1.7558	2.54639	1.7014	20.2158	1.60521
	19.0736	1.51632	0.092	1.7552	2.55361	1.70125	20.3994	1.60568
	19.1139	1.51647	0.09244	1.7562	2.56972	1.70109	20.4139	1.60552
	19.2589	1.51632	0.09289	1.7574	2.5725	1.70109	20.6272	1.60568
	19.4417	1.51647	0.09333	1.7556	2.59306	1.70125	20.6469	1.60552
	19.4503	1.51663	0.09378	1.7553	2.59972	1.7014	20.8044	1.60552
	19.4858	1.51647	0.09422	1.7566	2.61639	1.7014	20.8828	1.60584
	19.6364	1.51647	0.09467	1.7557	2.62806	1.70093	20.9878	1.60584
	19.6753	1.51632	0.09511	1.7556	2.63972	1.70093	21.0403	1.60568
	19.8178	1.51647	0.09556	1.7547	2.65944	1.70093	21.2622	1.60552
	19.8378	1.51647	0.096	1.7558	2.66306	1.70078	21.3139	1.60568
	20.0106	1.51679	0.09644	1.7552	2.68639	1.70062	21.4033	1.60584
	20.0389	1.51663	0.09689	1.7545	2.6875	1.70062	21.4231	1.60552
	20.1906	1.51679	0.09733	1.755	2.70972	1.7003	21.5833	1.60568
	20.2436	1.51679	0.09778	1.7558	2.73306	1.70046	21.695	1.60568
	20.3703	1.51663	0.09822	1.7568	2.74806	1.7003	21.7811	1.60584
	20.3942	1.51679	0.09867	1.7567	2.75639	1.7003	21.7914	1.60615
	20.5617	1.51679	0.09911	1.7568	2.77667	1.7003	21.9756	1.60599
	20.5872	1.51695	0.09956	1.7569	2.77972	1.69999	21.9847	1.60584
	20.7403	1.51726	0.1	1.7567	2.80306	1.69999	22.1728	1.60599
	20.7661	1.5171	0.10044	1.7576	2.81556	1.69999	22.1956	1.60615
	20.95	1.51695	0.10089	1.7563	2.82667	1.69999	22.3783	1.60615
	20.9908	1.5171	0.10133	1.7559	2.83722	1.69983	22.4906	1.60615
	21.1114	1.5171	0.10178	1.7552	2.85	1.69968	22.5692	1.60615
	21.1211	1.51726	0.10222	1.7544	2.87333	1.69952	22.58	1.60631
	21.3056	1.51726	0.10267	1.7525	2.89667	1.69999	22.7667	1.60631
	21.3603	1.51726	0.10311	1.7524	2.92	1.70015	22.7706	1.60615
	21.4808	1.51742	0.10356	1.7537	2.92889	1.69983	22.965	1.60599
	21.5392	1.51757	0.104	1.7542	2.94333	1.69983	22.9681	1.60631
	21.6658	1.51757	0.10444	1.7538	2.94806	1.69983	23.195	1.60615
	21.8078	1.51804	0.10489	1.7543	2.96667	1.69921	23.3428	1.60615
	21.8769	1.51804	0.10533	1.755	2.96806	1.69968	23.3625	1.60631
	21.8861	1.51789	0.10578	1.7548	2.99	1.69983	23.3644	1.60615
	22.0608	1.51789	0.10622	1.7547	2.99111	1.69936	23.5639	1.60584
	22.0639	1.5182	0.10667	1.7534	3.01333	1.69968	23.7208	1.60584
	22.2792	1.5182	0.10711	1.7534	3.02389	1.69983	23.7642	1.60584
	22.3644	1.51851	0.10756	1.7539	3.03667	1.69936	23.7875	1.60615
	22.4106	1.51836	0.108	1.7533	3.06	1.69952	23.955	1.60584
	22.4364	1.51836	0.10844	1.7547	3.06639	1.69952	23.9567	1.60568
	22.6275	1.51867	0.10889	1.7547	3.08333	1.69952	24.1656	1.60521
	22.7561	1.51867	0.10933	1.7535	3.08694	1.69952	24.2042	1.60521
	22.7769	1.51851	0.10978	1.7548	3.10694	1.69936	24.3506	1.6049
	22.7839	1.51851	0.11022	1.7537	3.11611	1.69968	24.3692	1.6049
	22.9622	1.51867	0.11067	1.7541	3.13028	1.69952	24.5739	1.60458
	22.9869	1.51836	0.11111	1.7538	3.14389	1.69968	24.6806	1.60458
	23.1475	1.51851	0.11156	1.7547	3.15361	1.69968	24.7489	1.60458
	23.1483	1.51851	0.112	1.7544	3.16417	1.69936	24.8892	1.60411
	23.3381	1.51883	0.11244	1.7544	3.17694	1.69968	24.9894	1.6038
	23.4889	1.51867	0.11289	1.7536	3.19694	1.69968	24.9942	1.60411
	23.5203	1.51867	0.11333	1.754	3.20028	1.69983	25.1422	1.60395
	23.5319	1.51867	0.11378	1.7526	3.20833	1.69968	25.1547	1.60395
	23.7072	1.51883	0.11422	1.7521	3.22361	1.69936	25.3439	1.6038
	23.7328	1.51883	0.11467	1.7508	3.22389	1.69952	25.3792	1.6038
	23.8883	1.51899	0.11511	1.7504	3.24694	1.69968	25.5394	1.60333
	23.8914	1.51899	0.11556	1.7513	3.24944	1.69921	25.6006	1.60333
	24.0739	1.51899	0.116	1.7516	3.27028	1.69921	25.7981	1.60348
	24.0808	1.51899	0.11644	1.7519	3.27056	1.69921	25.8144	1.60333
	24.2583	1.51899	0.11689	1.7508	3.29361	1.69936	25.9556	1.60333
	24.2625	1.51899	0.11733	1.7515	3.29667	1.69921	25.9953	1.60317
	24.4464	1.51899	0.11778	1.7523	3.31694	1.69921	26.1453	1.60301
	24.5322	1.51899	0.11822	1.7523	3.34028	1.69921	26.235	1.60301
	24.6286	1.51914	0.11867	1.7523	3.35611	1.69921	26.3308	1.60239
	24.7619	1.51883	0.11911	1.7516	3.36361	1.69921	26.3367	1.6027
	24.8139	1.51899	0.11956	1.7517	3.37194	1.69921	26.5281	1.60239
	24.8989	1.51883	0.12	1.7522	3.38722	1.69936	26.5539	1.60239
	25	1.51899	0.12044	1.7501	3.41056	1.69936	26.745	1.60239
	25.0725	1.51914	0.12089	1.7516	3.41944	1.69889	26.7872	1.60239
	25.1881	1.51946	0.12133	1.7521	3.43389	1.69889	26.9333	1.60254
	25.2522	1.51946	0.12178	1.7518	3.45722	1.69921	26.9603	1.60286
	25.4739	1.51961	0.12222	1.7524	3.47944	1.69921	27.1219	1.60286
	25.4978	1.51961	0.12267	1.7528	3.48056	1.69921	27.1622	1.60286
	25.5622	1.51977	0.12311	1.752	3.50222	1.69921	27.3272	1.60286
	25.6161	1.51961	0.12356	1.7523	3.50556	1.69936	27.3786	1.60301
	25.7431	1.51993	0.124	1.7519	3.52083	1.69921	27.5181	1.60317
	25.8519	1.51977	0.12444	1.7507	3.52722	1.69921	27.5797	1.60301
	25.9261	1.51993	0.12489	1.7505	3.55056	1.69889	27.7353	1.60301
	26.06	1.52008	0.12533	1.7512	3.56917	1.69905	27.8014	1.60317
	26.1144	1.52024	0.12578	1.7499	3.57389	1.69921	27.9192	1.60301
	26.12	1.52024	0.12622	1.7494	3.57472	1.69889	28.0242	1.60317
	26.2997	1.5204	0.12667	1.7509	3.59722	1.69921	28.1369	1.60286
	26.3111	1.52024	0.12711	1.7504	3.60694	1.69905	28.2022	1.60301
	26.5294	1.52055	0.12756	1.7503	3.62056	1.69905	28.3203	1.60317
	26.5525	1.52055	0.128	1.7507	3.63889	1.69889	28.3381	1.60286
	26.6889	1.52087	0.12844	1.75	3.64389	1.69921	28.5089	1.60286
	26.7417	1.52071	0.12889	1.7491	3.65944	1.69921	28.5131	1.60301
	26.8556	1.52118	0.12933	1.7492	3.6675	1.69921	28.7064	1.6027
	27.0103	1.52134	0.12978	1.7495	3.66806	1.69921	28.7225	1.60301
	27.0372	1.52134	0.13022	1.7502	3.69083	1.69921	28.9906	1.60317
	27.1936	1.5215	0.13067	1.7503	3.69417	1.69905	29.0533	1.60301
	27.2217	1.5215	0.13111	1.7504	3.71417	1.69921	29.1025	1.60301
	27.2258	1.5215	0.13156	1.7515	3.71444	1.69905	29.1217	1.60317
	27.4122	1.52181	0.132	1.7511	3.7375	1.69889	29.3444	1.60333
	27.4675	1.52181	0.13244	1.7504	3.73806	1.69905	29.4181	1.60317
	27.5914	1.52212	0.13289	1.7489	3.76083	1.69921	29.5167	1.60333
	27.7175	1.52228	0.13333	1.7501	3.76389	1.69905	29.6611	1.60317
	27.7911	1.52212	0.13378	1.7489	3.78417	1.69921	29.7256	1.60364
	27.8992	1.52244	0.13422	1.7495	3.78944	1.69905	29.8481	1.60348
	27.9658	1.52244	0.13467	1.7488	3.8075	1.69921	29.8942	1.60348
	27.9739	1.52244	0.13511	1.7503	3.81722	1.69921	29.8964	1.60348
	28.1486	1.52259	0.13556	1.7502	3.83083	1.69905	30.0975	1.60317
	28.1539	1.52259	0.136	1.7486	3.85028	1.69921	30.1572	1.60035
	28.3369	1.52307	0.13644	1.7485	3.85417	1.69921	30.2981	1.60035
	28.4133	1.52307	0.13689	1.7489	3.86194	1.69921	30.3722	1.60035
	28.5197	1.52322	0.13733	1.7487	3.8775	1.69905	30.4883	1.60019
	28.5372	1.52338	0.13778	1.7479	3.88111	1.69889	30.5389	1.60003
	28.7025	1.52338	0.13822	1.7481	3.90083	1.69921	30.7106	1.60003
	28.7033	1.52338	0.13867	1.7484	3.92194	1.69874	30.8039	1.59987
	28.8958	1.52401	0.13911	1.7479	3.92417	1.69905	30.8833	1.59956
	28.93	1.52385	0.13956	1.7488	3.92528	1.69889	30.9031	1.59972
	29.1286	1.52416	0.14	1.7496	3.94778	1.69874	31.1442	1.59972
	29.1992	1.52416	0.14044	1.749	3.9525	1.69921	31.1892	1.59972
	29.2683	1.52416	0.14089	1.7482	3.97111	1.69858	31.2814	1.59987
	29.31	1.52432	0.14133	1.7491	3.97972	1.69889	31.29	1.59972
	29.5019	1.52448	0.14178	1.7488	3.99444	1.69874	31.4781	1.59987
	29.6083	1.52463	0.14222	1.7487	3.99778	1.69889	31.6122	1.60003
	29.6294	1.52463	0.14267	1.7483	4.01778	1.69905	31.6753	1.60003
	29.6564	1.52463	0.14311	1.7486	4.01833	1.69874	31.6839	1.60003
	29.8303	1.52479	0.14356	1.7486	4.04667	1.69905	31.8806	1.60003
	29.8819	1.52511	0.144	1.7486	4.04722	1.69889	31.9894	1.59987
	30.0042	1.52511	0.14444	1.7484	4.06444	1.69874	32.0711	1.60003
	30.0925	1.52526	0.14489	1.748	4.08611	1.69905	32.1181	1.60003
	30.1881	1.52511	0.14533	1.748	4.08778	1.69889	32.2792	1.60019
	30.3256	1.52511	0.14578	1.7474	4.09361	1.69889	32.3211	1.59987
	30.375	1.52526	0.14622	1.7476	4.11111	1.69905	32.4808	1.60003
	30.3917	1.52542	0.14667	1.7474	4.1175	1.69905	32.5414	1.59987
	30.575	1.52542	0.14711	1.7479	4.13444	1.69905	32.6978	1.60019
	30.5828	1.52542	0.14756	1.7485	4.13667	1.69921	32.7297	1.60003
	30.7444	1.52589	0.148	1.7476	4.15778	1.69874	32.8939	1.59987
	30.8433	1.52589	0.14844	1.7483	4.15861	1.69889	33.0442	1.60019
	30.9258	1.52573	0.14889	1.747	4.18444	1.69889	33.0736	1.59987
	31.0033	1.52573	0.14933	1.7466	4.19389	1.69921	33.1619	1.60003
	31.1244	1.52589	0.14978	1.7473	4.20444	1.69905	33.2647	1.59987
	31.2719	1.52636	0.15022	1.7479	4.20528	1.69889	33.3125	1.59987
	31.3008	1.52636	0.15067	1.7481	4.22806	1.69889	33.4764	1.59972
	31.3128	1.52652	0.15111	1.7479	4.22833	1.69874	33.4892	1.59972
	31.4808	1.52667	0.15156	1.7473	4.25139	1.69858	33.6858	1.59972
	31.5436	1.52667	0.152	1.7465	4.26722	1.69874	33.7967	1.59972
	31.6706	1.52699	0.15244	1.7467	4.27472	1.69858	33.8569	1.59972
	31.6739	1.52699	0.15289	1.7472	4.28556	1.69858	33.9269	1.59987
	31.8511	1.52699	0.15333	1.7478	4.29806	1.69874	34.0819	1.59972
	31.8783	1.5273	0.15378	1.7486	4.31417	1.69889	34.2275	1.59972
	32.0389	1.5273	0.15422	1.7479	4.32139	1.69874	34.2608	1.59987
	32.0425	1.5273	0.15467	1.7485	4.32194	1.69889	34.2689	1.59987
	32.2208	1.52762	0.15511	1.7456	4.34472	1.69858	34.4469	1.59987
	32.2258	1.52762	0.15556	1.7452	4.345	1.69858	34.46	1.59987
	32.4075	1.52777	0.156	1.7461	4.36806	1.69858	34.6447	1.60003
	32.4336	1.52793	0.15644	1.7452	4.36972	1.69874	34.6508	1.60003
	32.5911	1.52793	0.15689	1.7466	4.39139	1.69889	34.8433	1.60003
	32.5969	1.52793	0.15733	1.7476	4.39917	1.69858	34.86	1.60003
	32.7778	1.52824	0.15778	1.7471	4.41472	1.69889	35.0422	1.60003
	32.8003	1.52824	0.15822	1.7461	4.42	1.69842	35.0753	1.60019
	32.9619	1.5284	0.15867	1.746	4.43806	1.69858	35.2403	1.60003
	32.9717	1.5284	0.15911	1.7466	4.45306	1.69858	35.2686	1.60003
	33.1467	1.52856	0.15956	1.7466	4.46139	1.69858	35.4378	1.59987
	33.1881	1.52856	0.16	1.7476	4.48472	1.69874	35.4436	1.59987
	33.3381	1.52856	0.16044	1.7481	4.50833	1.69874	35.635	1.59987
	33.4681	1.52856	0.16089	1.7459	4.52222	1.69842	35.6519	1.60003
	33.5172	1.52856	0.16133	1.7452	4.53167	1.69858	35.8325	1.60019
	33.5347	1.52856	0.16178	1.746	4.53694	1.69826	35.8372	1.60019
	33.7025	1.52871	0.16222	1.7459	4.555	1.69842	36.0306	1.6005
	33.8522	1.52887	0.16267	1.7457	4.55611	1.69858	36.1828	1.6005
	33.8903	1.52871	0.16311	1.7455	4.57833	1.69826	36.2286	1.60082
	33.9022	1.52903	0.16356	1.7465	4.59417	1.69811	36.2403	1.60066
	34.0806	1.52903	0.164	1.7465	4.60167	1.69842	36.4272	1.60082
	34.1917	1.52903	0.16444	1.7466	4.60333	1.69811	36.4281	1.60097
	34.2675	1.52887	0.16489	1.7463	4.625	1.69842	36.6261	1.60113
	34.3086	1.52919	0.16533	1.747	4.62556	1.69842	36.8142	1.60144
	34.4431	1.52887	0.16578	1.7467	4.64833	1.69858	36.8225	1.60113
	34.4525	1.52871	0.16622	1.7481	4.65083	1.69826	36.8908	1.60129
	34.6411	1.52856	0.16667	1.7448	4.67167	1.69858	37.0214	1.60129
	34.6572	1.52856	0.16711	1.7449	4.68056	1.69858	37.1022	1.60113
	34.8136	1.52809	0.16756	1.7448	4.695	1.69858	37.2183	1.60113
	34.8144	1.52809	0.168	1.7456	4.69917	1.69826	37.2261	1.60144
	35.0075	1.52777	0.16844	1.7462	4.71833	1.69842	37.4194	1.6016
	35.0375	1.52762	0.16889	1.7447	4.73639	1.69842	37.5564	1.6016
	35.1931	1.52699	0.16933	1.7451	4.74167	1.69826	37.6175	1.60144
	35.3111	1.52699	0.16978	1.7456	4.765	1.69842	37.7494	1.6016
	35.3689	1.52683	0.17022	1.7461	4.7775	1.69874	37.8122	1.6016
	35.4844	1.52667	0.17067	1.7464	4.78861	1.69858	37.8294	1.6016
	35.5553	1.52652	0.17111	1.746	4.79333	1.69842	38.0103	1.60176
	35.5831	1.52777	0.17156	1.7449	4.81194	1.69811	38.1142	1.60176
	35.7414	1.52589	0.172	1.7452	4.82694	1.69811	38.2178	1.60176
	35.7842	1.52573	0.17244	1.7452	4.83528	1.69826	38.2353	1.60191
	35.9317	1.52542	0.17289	1.7451	4.83972	1.69795	38.4225	1.60207
	36.0211	1.52511	0.17333	1.745	4.85861	1.69811	38.5125	1.60254
	36.1192	1.52511	0.17378	1.746	4.86083	1.69842	38.6381	1.60239
	36.1558	1.52495	0.17422	1.7455	4.88194	1.69842	38.6828	1.60254
	36.2989	1.52479	0.17467	1.7456	4.88917	1.69811	38.8169	1.6027
	36.3056	1.52479	0.17511	1.7447	4.90528	1.69826	38.8253	1.6027
	36.4889	1.52448	0.17556	1.7438	4.90778	1.69826	39	1.60301
	36.5044	1.52448	0.176	1.7434	4.92861	1.69826	39.0114	1.60317
	36.6697	1.52432	0.17644	1.7435	4.92917	1.69811	39.1989	1.60348
	36.7117	1.52401	0.17689	1.7434	4.95194	1.69842	39.2528	1.60333
	36.8567	1.52385	0.17733	1.744	4.9525	1.69811	39.4086	1.6038
	36.9214	1.52385	0.17778	1.7445	4.97528	1.69826	39.4303	1.60364
	37.0458	1.52354	0.17822	1.7444	4.98972	1.69842	39.5942	1.6038
	37.0531	1.52338	0.17867	1.7444	4.99861	1.69811	39.63	1.60395
	37.2219	1.52338	0.17911	1.7453	5.00222	1.69795	39.7928	1.60395
	37.2278	1.52354	0.17956	1.7456	5.02194	1.69811	39.7969	1.60411
	37.4397	1.52322	0.18	1.7453	5.02583	1.69858	39.99	1.60427
	37.5128	1.52307	0.18044	1.7447	5.04528	1.69858	39.9911	1.60411
	37.5911	1.52291	0.18089	1.7436	5.05	1.69826	40.1897	1.60411
	37.63	1.52291	0.18133	1.7437	5.06889	1.69795	40.3525	1.60427
	37.7769	1.52291	0.18178	1.7442	5.06944	1.69779	40.39	1.60427
	37.7844	1.52275	0.18222	1.7443	5.09222	1.69826	40.405	1.60443
	37.9619	1.52244	0.18267	1.7448	5.09417	1.69811	40.5956	1.60458
	38.0014	1.52244	0.18311	1.7447	5.11556	1.69858	40.6911	1.60458
	38.1475	1.52212	0.18356	1.7439	5.12972	1.69858	40.7819	1.60458
	38.17	1.52228	0.184	1.7446	5.13889	1.69811	40.7844	1.60458
	38.3325	1.52197	0.18444	1.7436	5.16222	1.69811	40.9914	1.60474
	38.3719	1.52181	0.18489	1.7436	5.17917	1.69842	41.1253	1.6049
	38.5169	1.52165	0.18533	1.7432	5.18556	1.69811	41.1814	1.60474
	38.5289	1.52181	0.18578	1.7447	5.19639	1.69826	41.2256	1.60474
	38.7425	1.52181	0.18622	1.7447	5.20889	1.69842	41.3761	1.60505
	38.7983	1.52165	0.18667	1.7439	5.21556	1.69811	41.4472	1.6049
	38.8892	1.52165	0.18711	1.7442	5.23222	1.69826	41.5906	1.60521
	38.9836	1.52197	0.18756	1.7451	5.2525	1.69811	41.64	1.60505
	39.0772	1.52212	0.188	1.7441	5.25556	1.69858	41.7719	1.60521
	39.0981	1.52212	0.18844	1.7433	5.25639	1.69842	41.775	1.60537
	39.2717	1.52259	0.18889	1.7435	5.27889	1.69826	41.9739	1.60521
	39.4353	1.52322	0.18933	1.7436	5.29083	1.69842	42.1578	1.60552
	39.4461	1.52322	0.18978	1.7432	5.30222	1.69811	42.17	1.60537
	39.4767	1.52322	0.19022	1.7434	5.30361	1.69826	42.1725	1.60568
	39.6281	1.52369	0.19067	1.742	5.32556	1.69826	42.3656	1.60552
	39.7636	1.52385	0.19111	1.742	5.32667	1.69795	42.5472	1.60552
	39.8136	1.52385	0.19156	1.7424	5.34917	1.69842	42.5672	1.60552
	39.815	1.52401	0.192	1.7431	5.36583	1.69858	42.5689	1.60552
	40.0011	1.52401	0.19244	1.7437	5.3725	1.69858	42.7614	1.60568
	40.0239	1.52432	0.19289	1.7422	5.37306	1.69858	42.7633	1.60552
	40.2039	1.52463	0.19333	1.742	5.39583	1.69842	42.9594	1.60568
	40.26	1.52495	0.19378	1.7422	5.39611	1.69842	42.9897	1.60568
	40.37	1.52511	0.19422	1.7422	5.41917	1.69858	43.1814	1.60568
	40.4361	1.52526	0.19467	1.7433	5.42972	1.69858	43.2875	1.60584
	40.5539	1.52558	0.19511	1.7426	5.4425	1.69858	43.36	1.60584
	40.5564	1.52573	0.19556	1.7432	5.44861	1.69858	43.3656	1.60599
	40.7894	1.52605	0.196	1.7437	5.46583	1.69858	43.5553	1.60599
	40.8306	1.5262	0.19644	1.7436	5.48889	1.69858	43.6628	1.60599
	40.9325	1.5262	0.19689	1.7431	5.48917	1.69858	43.7514	1.60631
	41.0892	1.52652	0.19733	1.7444	5.48944	1.69858	43.8133	1.60647
	41.1333	1.52683	0.19778	1.743	5.5125	1.69858	43.9567	1.60647
	41.1378	1.52683	0.19822	1.7426	5.51444	1.69858	44.1258	1.60647
	41.2944	1.52683	0.19867	1.7425	5.53583	1.69842	44.1481	1.60647
	41.3197	1.52715	0.19911	1.7424	5.53833	1.69842	44.1503	1.60647
	41.4928	1.5273	0.19956	1.7421	5.55917	1.69826	44.3461	1.60662
	41.6242	1.52746	0.2	1.7423	5.56583	1.69842	44.3478	1.60662
	41.6664	1.52762	0.20044	1.7418	5.5825	1.69826	44.5519	1.60678
	41.6725	1.52762	0.20089	1.7423	5.59611	1.69858	44.5547	1.60647
	41.8503	1.52793	0.20133	1.7417	5.60583	1.69858	44.7419	1.60631
	41.8692	1.52793	0.20178	1.7419	5.61528	1.69858	44.7444	1.60631
	42.0353	1.52809	0.20222	1.7431	5.62944	1.69826	45.0128	1.60678
	42.0481	1.52793	0.20267	1.7431	5.6325	1.69858	45.0564	1.60647
	42.2361	1.52809	0.20311	1.7423	5.65278	1.69858	45.1375	1.60678
	42.2556	1.52856	0.20356	1.7433	5.6625	1.69999	45.1506	1.60678
	42.4075	1.52856	0.204	1.7439	5.67611	1.70046	45.3531	1.60678
	42.4392	1.52856	0.20444	1.745	5.67917	1.69842	45.4819	1.60694
	42.5947	1.52871	0.20489	1.7454	5.69944	1.69889	45.5406	1.60694
	42.7625	1.52903	0.20533	1.7437	5.71	1.69905	45.5517	1.60694
	42.7758	1.52887	0.20578	1.7426	5.72278	1.69889	45.7311	1.60709
	42.7769	1.52887	0.20622	1.7426	5.73194	1.69921	45.7336	1.60725
	42.9611	1.52903	0.20667	1.7429	5.74611	1.69921	45.9331	1.60709
	42.9664	1.52903	0.20711	1.7424	5.74667	1.69905	46.0897	1.60741
	43.1578	1.52919	0.20756	1.7428	5.76944	1.69921	46.1319	1.60725
	43.1847	1.52903	0.208	1.7413	5.79278	1.69889	46.2144	1.60741
	43.3331	1.52919	0.20844	1.742	5.79667	1.69921	46.325	1.60741
	43.3439	1.52919	0.20889	1.7418	5.81611	1.69921	46.4694	1.60756
	43.5167	1.52934	0.20933	1.742	5.835	1.69936	46.5261	1.60741
	43.5317	1.52934	0.20978	1.7416	5.83944	1.69921	46.5756	1.60756
	43.7022	1.52966	0.21022	1.7422	5.84639	1.69889	46.7214	1.60756
	43.8789	1.52997	0.21067	1.7424	5.86278	1.69952	46.8675	1.60741
	43.895	1.52997	0.21111	1.7433	5.86611	1.69952	46.9325	1.60756
	43.9386	1.52981	0.21156	1.7434	5.88611	1.69936	46.9633	1.60725
	44.0739	1.53013	0.212	1.743	5.89417	1.69952	47.1197	1.60756
	44.0767	1.52997	0.21244	1.7419	5.90944	1.69968	47.1686	1.60741
	44.2581	1.52997	0.21289	1.741	5.91694	1.69983	47.3594	1.60756
	44.2606	1.53013	0.21333	1.7421	5.93306	1.69952	47.4819	1.60741
	44.4475	1.53028	0.21378	1.7418	5.93361	1.69936	47.5175	1.60741
	44.5144	1.53044	0.21422	1.7414	5.95639	1.69936	47.5714	1.60725
	44.6275	1.53028	0.21467	1.7414	5.95722	1.69952	47.7133	1.60756
	44.6581	1.53028	0.21511	1.7403	5.97972	1.69952	47.7361	1.60756
	44.8128	1.53044	0.21556	1.7406	5.98889	1.69968	47.9092	1.60741
	44.8364	1.53044	0.216	1.7417	6.00306	1.69999	47.9172	1.60741
	44.9981	1.53044	0.21644	1.7419	6.00944	1.69999	48.1169	1.60756
	45.015	1.5306	0.21689	1.7398	6.02639	1.69999	48.27	1.60741
	45.1831	1.53044	0.21733	1.7402	6.02861	1.69999	48.3056	1.60756
	45.1889	1.53028	0.21778	1.741	6.04972	1.69983	48.3125	1.60756
	45.3694	1.5306	0.21822	1.7415	6.05	1.69999	48.5369	1.60741
	45.3783	1.53044	0.21867	1.7415	6.07306	1.69999	48.5803	1.60725
	45.5636	1.53075	0.21911	1.7423	6.07722	1.69983	48.7144	1.60741
	45.71	1.53075	0.21956	1.7428	6.09639	1.70015	48.7297	1.60725
	45.7389	1.53075	0.22	1.7426	6.11028	1.69999	48.8997	1.60725
	45.7408	1.53075	0.22044	1.7411	6.11972	1.69999	48.9075	1.60725
	45.9289	1.53075	0.22089	1.7408	6.13361	1.70015	49.0978	1.60694
	45.9642	1.5306	0.22133	1.7409	6.14306	1.7003	49.1061	1.60694
	46.1103	1.53075	0.22178	1.7397	6.16056	1.7003	49.2947	1.60678
	46.1233	1.53075	0.22222	1.7403	6.16639	1.7003	49.2997	1.60678
	46.2944	1.53091	0.22267	1.7409	6.18972	1.70046	49.4969	1.60678
	46.2967	1.53075	0.22311	1.7417	6.19111	1.70062	49.5456	1.60662
	46.4794	1.53091	0.22356	1.7419	6.21333	1.7003	49.6978	1.60694
	46.4881	1.53107	0.224	1.7393	6.21444	1.70046	49.8719	1.60694
	46.6661	1.53107	0.22444	1.7392	6.23667	1.70062	49.8947	1.60694
	46.6983	1.53091	0.22489	1.7397	6.25139	1.70078	49.9128	1.60709
	46.85	1.53123	0.22533	1.7392	6.26	1.70093	50.0925	1.60678
	46.9986	1.53123	0.22578	1.7395	6.26306	1.70062	50.1039	1.60678
	47.0406	1.53123	0.22622	1.7395	6.28333	1.70093	50.2864	1.60647
	47.0531	1.53138	0.22667	1.7405	6.28472	1.70109	50.2936	1.60694
	47.2247	1.53107	0.22711	1.7392	6.30667	1.70109	50.4836	1.60678
	47.3022	1.53123	0.22756	1.7385	6.31	1.70078	50.5281	1.60662
	47.4053	1.53154	0.228	1.7388	6.33	1.70125	50.6856	1.60662
	47.5719	1.53154	0.22844	1.7392	6.33028	1.70093	50.705	1.60678
	47.5911	1.53154	0.22889	1.7401	6.35333	1.70093	50.8889	1.60647
	47.6894	1.5317	0.22933	1.7405	6.35611	1.70125	50.9958	1.60662
	47.7756	1.5317	0.22978	1.7395	6.37667	1.70109	51.0761	1.60647
	47.85	1.53201	0.23022	1.7401	6.37944	1.70125	51.0814	1.60631
	47.965	1.53185	0.23067	1.74	6.4	1.70109	51.2772	1.60615
	47.9761	1.53201	0.23111	1.7397	6.41194	1.70125	51.3117	1.60631
	48.2081	1.53217	0.23156	1.7387	6.42333	1.70109	51.5003	1.60584
	48.2447	1.53217	0.232	1.7393	6.42389	1.70093	51.5356	1.60615
	48.3467	1.53232	0.23244	1.7397	6.44667	1.7014	51.67	1.60584
	48.4019	1.53217	0.23289	1.7404	6.44694	1.7014	51.6925	1.60584
	48.5167	1.53232	0.23333	1.7386	6.47	1.7014	51.9006	1.60584
	48.5325	1.53232	0.23378	1.7392	6.47833	1.7014	51.955	1.60584
	48.7014	1.53217	0.23422	1.7395	6.49361	1.7014	52.0664	1.60615
	48.8444	1.53248	0.23467	1.7391	6.51278	1.70156	52.0853	1.60599
	48.8872	1.53248	0.23511	1.7379	6.51694	1.7014	52.265	1.60615
	48.9	1.53248	0.23556	1.7388	6.51972	1.7014	52.3653	1.60615
	49.0717	1.53264	0.236	1.7403	6.54028	1.7014	52.48	1.60584
	49.2564	1.53279	0.23644	1.7388	6.54806	1.70156	52.4947	1.60584
	49.2581	1.53264	0.23689	1.7396	6.56361	1.70156	52.6631	1.60568
	49.3431	1.53295	0.23733	1.7393	6.56472	1.70156	52.6744	1.60552
	49.4489	1.53279	0.23778	1.7385	6.58694	1.70172	52.8717	1.60552
	49.4606	1.53279	0.23822	1.7376	6.595	1.70172	53.0172	1.60552
	49.6297	1.53279	0.23867	1.7378	6.61028	1.70172	53.0558	1.60537
	49.7528	1.53311	0.23911	1.7387	6.61694	1.70187	53.065	1.60552
	49.8128	1.53311	0.23956	1.7395	6.63361	1.70172	53.2556	1.60552
	49.8156	1.53327	0.24	1.7398	6.63389	1.70187	53.3603	1.60552
	49.9978	1.53327	0.24044	1.7393	6.65694	1.70203	53.4692	1.60552
	50.0139	1.53342	0.24089	1.7396	6.65861	1.70172	53.5356	1.60552
	50.19	1.53342	0.24133	1.74	6.68028	1.70219	53.6511	1.60568
	50.2183	1.53358	0.24178	1.7398	6.68278	1.70203	53.6633	1.60552
	50.3694	1.53405	0.24222	1.7388	6.70361	1.70219	53.8889	1.60537
	50.5442	1.53389	0.24267	1.7392	6.70528	1.70219	53.9839	1.60505
	50.5544	1.53421	0.24311	1.7392	6.72694	1.70234	54.0461	1.60521
	50.5719	1.53405	0.24356	1.7388	6.74111	1.70203	54.1161	1.60521
	50.7442	1.53421	0.244	1.7383	6.75028	1.70234	54.2475	1.60537
	50.8136	1.53436	0.24444	1.7382	6.75306	1.70203	54.2844	1.60537
	50.9356	1.53421	0.24489	1.7387	6.77389	1.70234	54.4422	1.60537
	50.99	1.53468	0.24533	1.74	6.77861	1.70234	54.4431	1.60537
	51.1117	1.53452	0.24578	1.7395	6.79722	1.70282	54.6397	1.60537
	51.1125	1.53452	0.24622	1.7395	6.80722	1.70266	54.6536	1.60552
	51.3033	1.53483	0.24667	1.739	6.82056	1.70282	54.8392	1.60552
	51.3919	1.53499	0.24711	1.7395	6.82389	1.70282	54.8503	1.60552
	51.4794	1.53531	0.24756	1.7396	6.84389	1.70266	55.0358	1.60458
	51.5161	1.53531	0.248	1.7386	6.845	1.70282	55.0389	1.60474
	51.7381	1.53562	0.24844	1.7392	6.86722	1.70282	55.2342	1.6005
	51.8156	1.53546	0.24889	1.739	6.88111	1.70266	55.3353	1.60066
	51.8658	1.53546	0.24933	1.7391	6.89056	1.70282	55.4325	1.6005
	51.8947	1.53562	0.24978	1.7384	6.89111	1.70282	55.4394	1.60035
	52.0547	1.53593	0.25022	1.7393	6.91389	1.70282	55.63	1.60019
	52.1342	1.53578	0.25067	1.7389	6.91417	1.70282	55.6306	1.60035
	52.2264	1.53593	0.25111	1.7391	6.93722	1.70266	55.8275	1.6005
	52.3006	1.53578	0.25156	1.7403	6.9425	1.70282	55.8289	1.6005
	52.405	1.53593	0.252	1.7388	6.96056	1.70297	56.0258	1.60035
	52.4081	1.53593	0.25244	1.7381	6.97056	1.70282	56.0344	1.60035
	52.5903	1.53609	0.25289	1.7381	6.98389	1.70266	56.2336	1.60019
	52.5953	1.53609	0.25333	1.7387	7.00722	1.70282	56.315	1.60019
	52.7753	1.53593	0.25378	1.7382	7.03056	1.70297	56.4536	1.60035
	52.7825	1.53609	0.25422	1.7388	7.05389	1.70282	56.565	1.60035
	52.9625	1.53625	0.25467	1.7397	7.05417	1.70297	56.6192	1.6005
	53.065	1.53625	0.25511	1.7386	7.05444	1.70297	56.7003	1.60019
	53.1508	1.5364	0.25556	1.7385	7.0775	1.70329	56.8183	1.60035
	53.1606	1.53625	0.256	1.738	7.10083	1.70297	56.8194	1.60035
	53.3308	1.53593	0.25644	1.739	7.12417	1.70282	57.0153	1.60019
	53.3892	1.5364	0.25689	1.738	7.14028	1.70313	57.0219	1.60019
	53.5178	1.5364	0.25733	1.7391	7.1475	1.70313	57.2136	1.60035
	53.5197	1.53625	0.25778	1.7395	7.15139	1.70313	57.2503	1.60035
	53.7292	1.53656	0.25822	1.7394	7.17083	1.70313	57.4111	1.60035
	53.8522	1.5364	0.25867	1.7379	7.17417	1.70344	57.4294	1.60019
	53.8864	1.53625	0.25911	1.7385	7.19417	1.70344	57.6097	1.60035
	53.9439	1.5364	0.25956	1.7382	7.19444	1.70344	57.68	1.60019
	54.0714	1.53656	0.26	1.7375	7.2175	1.70329	57.8075	1.60035
	54.0819	1.5364	0.26044	1.7373	7.24083	1.70329	57.8278	1.6005
	54.2581	1.53672	0.26089	1.7374	7.25306	1.70329	58.0092	1.60066
	54.2803	1.53672	0.26133	1.7385	7.26417	1.70344	58.0225	1.60066
	54.4425	1.53656	0.26178	1.739	7.26444	1.70344	58.2211	1.6005
	54.5258	1.53672	0.26222	1.7385	7.2875	1.70344	58.3267	1.6005
	54.6269	1.53672	0.26267	1.738	7.31083	1.70344	58.4075	1.6005
	54.6508	1.53672	0.26311	1.7389	7.33444	1.7036	58.5072	1.60035
	54.8131	1.53672	0.26356	1.738	7.35778	1.70344	58.6006	1.6005
	54.9158	1.53703	0.264	1.7382	7.37139	1.7036	58.6753	1.6005
	55	1.53687	0.26444	1.7387	7.38111	1.70391	58.7975	1.60082
	55.1531	1.53703	0.26489	1.7379	7.39361	1.7036	58.8078	1.60082
	55.1828	1.53672	0.26533	1.7385	7.41389	1.70376	58.9983	1.60082
	55.1883	1.53687	0.26578	1.7382	7.42361	1.70376	59.0022	1.60097
	55.3683	1.53687	0.26622	1.7383	7.42778	1.70423	59.1931	1.60113
	55.4778	1.53703	0.26667	1.7378	7.45111	1.70423	59.2036	1.60113
	55.5556	1.53687	0.26711	1.7384	7.47444	1.70423	59.3936	1.60129
	55.6283	1.53703	0.26756	1.7366	7.48333	1.70423	59.5836	1.60176
	55.7508	1.53703	0.268	1.7373	7.49778	1.70391	59.59	1.60176
	55.8675	1.53719	0.26844	1.7373	7.50167	1.70423	59.6544	1.60176
	55.9233	1.53735	0.26889	1.737	7.52111	1.70423	59.7867	1.60176
	55.9286	1.53735	0.26933	1.7366	7.52306	1.70423	59.7986	1.60176
	56.1086	1.53735	0.26978	1.737	7.54444	1.70438	59.9925	1.6016
	56.1236	1.53719	0.27022	1.7372	7.56778	1.70423	60.1394	1.60113
	56.2994	1.53735	0.27067	1.738	7.56972	1.70454	60.1836	1.60129
	56.3528	1.53719	0.27111	1.7378	7.59111	1.70438	60.1869	1.60129
	56.4789	1.5375	0.27156	1.7386	7.59722	1.70438	60.3889	1.60097
	56.4847	1.53766	0.272	1.7369	7.61472	1.70486	60.4075	1.60066
	56.7728	1.5375	0.27244	1.7374	7.63806	1.70486	60.5842	1.6005
	56.8211	1.5375	0.27289	1.7378	7.64972	1.7047	60.7233	1.60019
	56.8494	1.53766	0.27333	1.7373	7.66139	1.70486	60.7767	1.59878
	57.0097	1.53766	0.27378	1.7373	7.66778	1.70486	60.9242	1.59862
	57.0425	1.53766	0.27422	1.7375	7.68472	1.70486	60.9764	1.59862
	57.0675	1.53766	0.27467	1.7371	7.69556	1.70486	60.9906	1.59862
	57.2278	1.5375	0.27511	1.7379	7.70806	1.70517	61.175	1.59878
	57.2325	1.5375	0.27556	1.737	7.72222	1.70501	61.1817	1.59862
	57.4319	1.53735	0.276	1.7369	7.73139	1.70486	61.3725	1.59878
	57.5406	1.53766	0.27644	1.7372	7.73528	1.70517	61.3883	1.59862
	57.5978	1.5375	0.27689	1.7369	7.75472	1.70517	61.5686	1.59878
	57.6394	1.5375	0.27733	1.7377	7.7575	1.70517	61.5703	1.59878
	57.7753	1.5375	0.27778	1.7375	7.77806	1.70533	61.7719	1.59862
	57.8147	1.53735	0.27833	1.7376	7.7825	1.70517	61.8608	1.59862
	57.9781	1.5375	0.27861	1.7378	7.80139	1.70533	61.9644	1.59878
	58.0628	1.5375	0.27917	1.7382	7.81389	1.70548	61.9742	1.59878
	58.1478	1.53735	0.27944	1.7389	7.82472	1.70564	62.2322	1.59909
	58.1533	1.53735	0.28	1.7385	7.83306	1.70533	62.2658	1.59893
	58.3467	1.53735	0.28056	1.7388	7.84806	1.70548	62.3631	1.5994
	58.4017	1.53719	0.28083	1.7392	7.87	1.70564	62.3889	1.5994
	58.5364	1.53719	0.28139	1.7393	7.87139	1.7058	62.5583	1.59972
	58.5494	1.53719	0.28167	1.7375	7.88806	1.70564	62.5603	1.59956
	58.7103	1.53719	0.28222	1.7374	7.895	1.7058	62.7586	1.60003
	58.7717	1.53687	0.28278	1.738	7.90694	1.7058	62.7628	1.60003
	58.8869	1.53687	0.28306	1.7377	7.91833	1.70595	62.9544	1.60035
	58.9128	1.53687	0.28361	1.7381	7.92167	1.70627	62.9575	1.60035
	59.0842	1.53656	0.28389	1.7382	7.94167	1.70674	63.1533	1.6005
	59.1572	1.53687	0.28444	1.7391	7.94306	1.70674	63.1553	1.6005
	59.2572	1.53672	0.285	1.7379	7.965	1.7069	63.3503	1.6005
	59.2747	1.53672	0.28528	1.7381	7.98833	1.70705	63.3533	1.60066
	59.4431	1.53625	0.28583	1.7383	7.99222	1.70501	63.5522	1.60019
	59.4453	1.53625	0.28611	1.7365	8.01167	1.70533	63.7319	1.60019
	59.6356	1.53625	0.28667	1.7371	8.03472	1.70564	63.7536	1.60035
	59.7058	1.53625	0.28722	1.7374	8.035	1.70564	63.8292	1.6005
	59.8289	1.53625	0.2875	1.7376	8.03778	1.7058	63.95	1.6005
	59.8397	1.53609	0.28806	1.7385	8.05833	1.70564	64.07	1.6005
	60.025	1.53578	0.28833	1.7366	8.08028	1.70564	64.1444	1.60082
	60.0611	1.53593	0.28889	1.7369	8.08167	1.7058	64.2408	1.60082
	60.185	1.53593	0.28944	1.7375	8.08306	1.70595	64.3414	1.60097
	60.1889	1.53578	0.28972	1.7389	8.105	1.70611	64.4044	1.60113
	60.3767	1.53546	0.29028	1.7383	8.11944	1.70627	64.5489	1.60144
	60.4111	1.53546	0.29056	1.7375	8.12833	1.70658	64.5533	1.60144
	60.5533	1.53531	0.29111	1.7367	8.13083	1.70627	64.7586	1.60223
	60.5808	1.53546	0.29167	1.7369	8.15167	1.70642	64.7658	1.60191
	60.7381	1.53515	0.29194	1.737	8.15417	1.70674	64.935	1.60239
	60.75	1.53499	0.2925	1.7365	8.17528	1.70674	64.9592	1.60223
	60.9553	1.53468	0.29278	1.7366	8.19861	1.70705	65.1325	1.60286
	60.9672	1.53483	0.29333	1.7364	8.22028	1.70674	65.2503	1.60317
	61.1083	1.53468	0.29389	1.7363	8.22194	1.70674	65.3325	1.60301
	61.1278	1.53436	0.29417	1.7351	8.2425	1.70705	65.5189	1.60333
	61.295	1.53421	0.29472	1.7344	8.24528	1.70674	65.5528	1.60348
	61.2975	1.53421	0.295	1.7345	8.24556	1.70674	65.6222	1.60348
	61.4992	1.53389	0.29556	1.7352	8.26861	1.70705	65.7964	1.6038
	61.5314	1.53421	0.29611	1.7358	8.29194	1.70705	65.8764	1.6038
	61.6636	1.53389	0.29639	1.7365	8.30222	1.70705	65.9294	1.60395
	61.6792	1.53405	0.29694	1.7371	8.31528	1.70705	66.0653	1.60427
	61.8489	1.53374	0.29722	1.7367	8.31556	1.70705	66.1325	1.60458
	61.8558	1.53389	0.29778	1.737	8.33861	1.70721	66.3028	1.60443
	62.0342	1.53342	0.29833	1.7372	8.36194	1.70752	66.3219	1.60474
	62.0419	1.53358	0.29861	1.7357	8.36278	1.70737	66.3253	1.60458
	62.22	1.53342	0.29917	1.736	8.38528	1.70737	66.5214	1.6049
	62.2328	1.53342	0.29944	1.7355	8.39083	1.70752	66.5647	1.6049
	62.4047	1.53342	0.3	1.7356	8.40861	1.70768	66.7656	1.60505
	62.42	1.53327	0.30056	1.7357	8.4275	1.70768	66.7847	1.60537
	62.5897	1.53327	0.30083	1.7358	8.43194	1.70768	66.945	1.60552
	62.6531	1.53311	0.30139	1.7362	8.44833	1.70784	66.9675	1.60552
	62.7769	1.53295	0.30167	1.736	8.45556	1.70768	67.1144	1.60584
	62.7811	1.53311	0.30222	1.7368	8.46194	1.70768	67.1556	1.60552
	62.96	1.53264	0.30278	1.7365	8.47889	1.70768	67.3306	1.60615
	62.9611	1.53264	0.30306	1.7375	8.48028	1.70768	67.4017	1.60615
	63.1453	1.53248	0.30361	1.7363	8.50222	1.70768	67.5081	1.60615
	63.1997	1.53248	0.30389	1.7356	8.51028	1.70768	67.5208	1.60615
	63.3356	1.53264	0.30444	1.7358	8.52556	1.70784	67.7056	1.60631
	63.3575	1.53264	0.305	1.7352	8.54889	1.70799	67.7303	1.60615
	63.5267	1.53232	0.30528	1.7352	8.55944	1.70799	67.9144	1.60631
	63.5947	1.53248	0.30583	1.7351	8.57222	1.70831	67.9975	1.60662
	63.7119	1.53217	0.30611	1.7353	8.58694	1.70799	68.1014	1.60662
	63.8797	1.53201	0.30667	1.7351	8.59556	1.70799	68.1147	1.60678
	63.8886	1.53201	0.30722	1.7358	8.61889	1.70846	68.2994	1.60678
	64.0503	1.53201	0.3075	1.7359	8.61917	1.70831	68.3011	1.60662
	64.0736	1.53201	0.30806	1.7358	8.64528	1.70846	68.5092	1.60694
	64.1522	1.53201	0.30833	1.7364	8.65917	1.70846	68.6036	1.60725
	64.2572	1.53201	0.30889	1.7359	8.66556	1.70831	68.6983	1.60725
	64.2897	1.53201	0.30944	1.7359	8.67083	1.70846	68.6989	1.60709
	64.4453	1.53201	0.30972	1.7361	8.68889	1.70846	68.8944	1.60725
	64.4983	1.53185	0.31028	1.7369	8.69778	1.70862	68.8964	1.60741
	64.6325	1.53201	0.31056	1.7364	8.71222	1.70878	69.0922	1.60756
	64.6783	1.53217	0.31111	1.7377	8.72083	1.70862	69.1047	1.60772
	64.8444	1.53185	0.31167	1.7356	8.73583	1.70846	69.2892	1.60788
	64.9067	1.5317	0.31194	1.7357	8.73806	1.70846	69.3019	1.60788
	65.0581	1.53154	0.3125	1.7353	8.75917	1.70846	69.4875	1.60803
	65.0694	1.5317	0.31278	1.7362	8.76361	1.70862	69.5314	1.60788
	65.1869	1.53107	0.31333	1.7361	8.7825	1.70862	69.6886	1.60803
	65.1953	1.53138	0.31389	1.7352	8.78361	1.70878	69.7008	1.60788
	65.3703	1.53107	0.31417	1.7354	8.80583	1.70878	69.8831	1.60819
	65.3897	1.53091	0.31472	1.7362	8.82917	1.70894	69.8869	1.60835
	65.5636	1.53091	0.315	1.7369	8.845	1.70878	70.0922	1.60803
	65.5825	1.53091	0.31556	1.7357	8.8525	1.70909	70.2642	1.60835
	65.7375	1.53028	0.31611	1.7365	8.86139	1.70878	70.2792	1.60819
	65.7431	1.53044	0.31639	1.7347	8.87583	1.70894	70.3036	1.60819
	65.9247	1.53013	0.31694	1.7338	8.87778	1.70909	70.4817	1.60835
	66.0683	1.52966	0.31722	1.7342	8.90083	1.70878	70.4831	1.60803
	66.1269	1.5295	0.31778	1.7344	8.91944	1.70878	70.675	1.60835
	66.1428	1.52934	0.31833	1.7344	8.9225	1.70909	70.715	1.60851
	66.2994	1.52887	0.31861	1.736	8.92361	1.70894	70.8756	1.60819
	66.3228	1.52887	0.31917	1.7355	8.94583	1.70925	70.8794	1.60835
	66.4789	1.5284	0.31944	1.7359	8.96917	1.70941	71.0711	1.60851
	66.6103	1.52824	0.32	1.736	8.96944	1.70941	71.0756	1.60835
	66.6633	1.52824	0.32056	1.7347	8.9925	1.70925	71.2919	1.60819
	66.6833	1.52824	0.32083	1.7347	9.01306	1.70925	71.4397	1.60788
	66.8756	1.52809	0.32139	1.7353	9.01611	1.70956	71.4686	1.60788
	66.9406	1.52809	0.32167	1.7356	9.01694	1.70941	71.5653	1.60772
	67.0339	1.52809	0.32222	1.7345	9.03944	1.70956	71.6647	1.60741
	67.0586	1.52809	0.32278	1.7354	9.03972	1.70941	71.6836	1.60756
	67.2189	1.52824	0.32306	1.7354	9.06278	1.70925	71.8642	1.60725
	67.2453	1.5284	0.32361	1.7361	9.08611	1.70972	71.8694	1.60725
	67.4042	1.5284	0.32389	1.7362	9.10167	1.70941	72.0608	1.60662
	67.4683	1.5284	0.32444	1.7364	9.10944	1.70972	72.0772	1.60772
	67.5956	1.5284	0.325	1.735	9.12056	1.70972	72.2589	1.60709
	67.6042	1.52856	0.32528	1.7349	9.13278	1.70956	72.2633	1.60709
	67.7767	1.52856	0.32583	1.7346	9.14944	1.70988	72.4567	1.60678
	67.7847	1.5284	0.32611	1.7348	9.15611	1.70972	72.5908	1.60615
	67.9661	1.52887	0.32667	1.7355	9.1625	1.70988	72.6561	1.60615
	68.1411	1.52903	0.32722	1.7345	9.17944	1.70988	72.7767	1.60615
	68.1711	1.52903	0.3275	1.7343	9.20278	1.71035	72.8558	1.60537
	68.2925	1.52934	0.32806	1.7347	9.20389	1.71035	72.8658	1.60568
	68.3536	1.52919	0.32833	1.7348	9.22611	1.71003	73.0553	1.6049
	68.4603	1.52934	0.32889	1.7355	9.2425	1.7105	73.1478	1.60427
	68.5153	1.52966	0.32944	1.735	9.24944	1.71019	73.2575	1.60411
	68.6172	1.52934	0.32972	1.7349	9.25917	1.71035	73.3706	1.60411
	68.7056	1.52966	0.33028	1.7352	9.27278	1.7105	73.4475	1.6038
	68.8597	1.52966	0.33056	1.7346	9.27444	1.71035	73.4508	1.60364
	68.8936	1.52966	0.33111	1.7355	9.29639	1.71066	73.6453	1.6038
	68.9972	1.53013	0.33167	1.7355	9.315	1.71035	73.6456	1.60348
	69.0833	1.52997	0.33194	1.7356	9.31972	1.71066	73.8753	1.60286
	69.1681	1.53028	0.3325	1.7348	9.34306	1.71066	73.9967	1.60286
	69.2606	1.53028	0.33278	1.7341	9.34778	1.7105	74.0431	1.60254
	69.3808	1.53028	0.33333	1.7348	9.36639	1.71066	74.0556	1.60254
	69.4464	1.53044	0.33389	1.7353	9.37583	1.71066	74.2392	1.60223
	69.4567	1.53044	0.33417	1.7345	9.38972	1.71066	74.3506	1.60207
	69.6286	1.5306	0.33472	1.7339	9.39	1.71066	74.4422	1.60176
	69.6314	1.5306	0.335	1.7347	9.41306	1.71082	74.6069	1.60129
	69.8133	1.5306	0.33556	1.7356	9.43639	1.71066	74.6344	1.60097
	69.8497	1.53075	0.33611	1.7347	9.45972	1.71113	74.6458	1.60113
	70.005	1.5306	0.33639	1.7347	9.48306	1.71066	74.8328	1.60097
	70.0111	1.5306	0.33694	1.7347	9.48528	1.71066	74.9208	1.60113
	70.1817	1.53075	0.33722	1.7341	9.50639	1.71066	75.0417	1.60129
	70.1944	1.53091	0.33778	1.7338	9.51	1.71113	75.0544	1.60144
	70.3675	1.53091	0.33833	1.7336	9.52972	1.71129	75.2317	1.60129
	70.4489	1.53123	0.33861	1.7344	9.53139	1.71113	75.2361	1.60129
	70.5539	1.53107	0.33917	1.734	9.55306	1.71113	75.4308	1.60113
	70.6264	1.53107	0.33944	1.7346	9.56333	1.71113	75.4383	1.60113
	70.7492	1.53107	0.34	1.7353	9.57667	1.71113	75.6242	1.60097
	70.7603	1.53091	0.34056	1.7342	9.58028	1.71113	75.6383	1.60113
	70.9247	1.53075	0.34083	1.7346	9.6	1.71129	75.8339	1.60082
	70.9528	1.5306	0.34139	1.7347	9.62083	1.71129	75.8669	1.60082
	71.11	1.5306	0.34167	1.7351	9.62333	1.71129	76.0847	1.60082
	71.1308	1.53044	0.34222	1.7342	9.64667	1.71145	76.1208	1.6005
	71.2928	1.53075	0.34278	1.7338	9.66444	1.71145	76.2722	1.60035
	71.3203	1.5306	0.34306	1.7335	9.67	1.71145	76.3728	1.60035
	71.4789	1.5306	0.34361	1.7337	9.67139	1.71145	76.4344	1.60035
	71.5436	1.52997	0.34389	1.7338	9.69333	1.71145	76.5097	1.60019
	71.6697	1.53013	0.34444	1.7345	9.69778	1.71129	76.6169	1.60003
	71.7611	1.52981	0.345	1.7342	9.71667	1.7116	76.6514	1.60019
	71.905	1.52997	0.34528	1.7346	9.72278	1.71145	76.8142	1.59987
	72.0025	1.52997	0.34583	1.7337	9.74	1.71176	76.8575	1.60003
	72.0339	1.52981	0.34611	1.7345	9.74306	1.71145	77.0222	1.59987
	72.0675	1.52966	0.34667	1.7348	9.76333	1.71192	77.1033	1.59987
	72.2639	1.52997	0.34722	1.7342	9.78167	1.71145	77.2103	1.59987
	72.3189	1.53028	0.3475	1.7345	9.78667	1.7116	77.2181	1.59987
	72.4333	1.53013	0.34806	1.7336	9.79278	1.71176	77.4075	1.59987
	72.5742	1.53013	0.34833	1.7346	9.81	1.71192	77.5039	1.59987
	72.6008	1.53028	0.34889	1.7346	9.81833	1.71176	77.6169	1.59972
	72.7344	1.53028	0.34944	1.7355	9.83333	1.71176	77.6561	1.59987
	72.7992	1.53028	0.34972	1.735	9.83444	1.71176	77.8083	1.59987
	72.8472	1.53028	0.35028	1.7349	9.85694	1.71176	77.8147	1.59987
	72.9736	1.53044	0.35056	1.735	9.87694	1.71192	78	1.60003
	73.0994	1.53044	0.35111	1.7364	9.88028	1.71192	78.1917	1.60019
	73.1447	1.53044	0.35167	1.7332	9.88056	1.71192	78.1981	1.60003
	73.1636	1.5306	0.35194	1.7336	9.90361	1.71192	78.3564	1.60019
	73.3297	1.53091	0.3525	1.7331	9.90417	1.71192	78.3967	1.60003
	73.3308	1.53075	0.35278	1.7325	9.92694	1.71207	78.3975	1.60019
	73.5172	1.53091	0.35333	1.7332	9.94806	1.71223	78.6019	1.60003
	73.6889	1.53107	0.35389	1.7331	9.95139	1.71192	78.6519	1.60035
	73.7	1.53091	0.35417	1.7337	9.95861	1.71207	78.7964	1.60003
	73.7197	1.53123	0.35472	1.7337	9.97361	1.71207	78.8683	1.60003
	73.8861	1.53107	0.355	1.733	9.97556	1.71192	78.9925	1.59972
	74.0164	1.53138	0.35556	1.7338	9.99694	1.71207	79.0108	1.59956
	74.0731	1.53138	0.35611	1.7339	10.0019	1.71176	79.1961	1.59972
	74.1172	1.53154	0.35639	1.7344	10.0214	1.71207	79.2597	1.59956
	74.2672	1.53154	0.35694	1.7329	10.0225	1.71192	79.3886	1.5994
	74.3136	1.53154	0.35722	1.7336	10.0436	1.71207	79.3958	1.59956
	74.4422	1.5317	0.35778	1.7348	10.0439	1.71207	79.5839	1.5994
	74.4567	1.53154	0.35833	1.7343	10.0669	1.71192	79.6061	1.5994
	74.6383	1.5317	0.35861	1.7337	10.0764	1.71207	79.7825	1.5994
	74.6808	1.53185	0.35917	1.7343	10.0903	1.71207	79.7956	1.5994
	74.8111	1.53185	0.35944	1.7337	10.0914	1.71207	79.9794	1.5994
	74.8128	1.53201	0.36	1.7333	10.1136	1.71207	79.9817	1.5994
	74.9964	1.53217	0.36056	1.7335	10.1142	1.71192	80.1853	1.59909
	75.1275	1.53217	0.36083	1.7337	10.1392	1.71207	80.3381	1.59956
	75.1897	1.53248	0.36139	1.7333	10.1478	1.71207	80.3969	1.59956
	75.2767	1.53217	0.36167	1.7338	10.1606	1.71223	80.4219	1.59972
	75.3689	1.53248	0.36222	1.7334	10.1656	1.71223	80.5828	1.59972
	75.5483	1.53264	0.36278	1.7326	10.1839	1.71223	80.6314	1.59987
	75.5733	1.53248	0.36306	1.7334	10.1842	1.71223	80.7714	1.59956
	75.6269	1.53248	0.36361	1.7325	10.2072	1.71239	80.7997	1.59987
	75.7369	1.53295	0.36389	1.7333	10.21	1.71223	80.9747	1.59972
	75.865	1.53279	0.36444	1.7337	10.2306	1.71254	81.1233	1.59987
	75.9708	1.53327	0.365	1.7334	10.2369	1.71239	81.1772	1.60003
	76.0894	1.53342	0.36528	1.734	10.255	1.71239	81.24	1.59987
	76.11	1.53327	0.36583	1.7329	10.2689	1.71254	81.3825	1.6005
	76.1703	1.53358	0.36611	1.7327	10.2772	1.71239	81.4339	1.6005
	76.2933	1.53358	0.36667	1.7333	10.2775	1.71239	81.5864	1.6005
	76.4678	1.53389	0.36722	1.7337	10.3006	1.7127	81.5992	1.60066
	76.4783	1.53405	0.3675	1.7343	10.3142	1.71302	81.7639	1.60113
	76.4811	1.53405	0.36806	1.7353	10.3244	1.71254	81.7925	1.60129
	76.6631	1.53436	0.36833	1.7354	10.3328	1.7127	81.9625	1.6016
	76.6697	1.53436	0.36889	1.735	10.3472	1.7127	81.9639	1.60144
	76.8506	1.53436	0.36944	1.7334	10.3511	1.71286	82.1583	1.6016
	76.9994	1.53468	0.36972	1.7334	10.3706	1.7127	82.1639	1.6016
	77.0333	1.53452	0.37028	1.7333	10.3725	1.71286	82.3572	1.60191
	77.175	1.53499	0.37056	1.7331	10.3939	1.71286	82.3694	1.60176
	77.2389	1.53499	0.37111	1.733	10.3964	1.71286	82.5572	1.60191
	77.2531	1.53499	0.37167	1.7323	10.4175	1.71286	82.72	1.60191
	77.4056	1.53515	0.37194	1.7334	10.4272	1.71286	82.7597	1.6016
	77.5392	1.53546	0.3725	1.7334	10.4408	1.7127	82.9342	1.60207
	77.5956	1.53546	0.37278	1.7342	10.4456	1.71302	82.9542	1.60191
	77.6503	1.53546	0.37333	1.7335	10.4642	1.71349	83.0433	1.60191
	77.7747	1.53578	0.37389	1.733	10.4753	1.7138	83.1469	1.60223
	77.7792	1.53593	0.37417	1.7329	10.4875	1.71396	83.1508	1.60191
	77.9742	1.53625	0.37472	1.7329	10.4903	1.7138	83.3614	1.60239
	77.9908	1.53593	0.375	1.7332	10.5108	1.71302	83.3689	1.60223
	78.145	1.5364	0.37556	1.733	10.5281	1.71317	83.5472	1.60239
	78.1478	1.53656	0.37611	1.7334	10.5342	1.71333	83.5497	1.60239
	78.3319	1.53625	0.37639	1.7324	10.5389	1.71317	83.7408	1.60239
	78.3981	1.53672	0.37694	1.7332	10.5586	1.71317	83.7522	1.60239
	78.5175	1.53672	0.37722	1.734	10.5783	1.71302	83.9486	1.60254
	78.6942	1.53687	0.37778	1.7333	10.5853	1.71286	84.055	1.60254
	78.7081	1.53687	0.37833	1.7342	10.5886	1.71317	84.1503	1.60286
	78.7325	1.53687	0.37861	1.7331	10.6042	1.71333	84.3158	1.60207
	78.8858	1.53719	0.37917	1.7338	10.605	1.71333	84.3422	1.60207
	78.8889	1.53735	0.37944	1.7346	10.6275	1.71302	84.4269	1.60239
	79.0706	1.53719	0.38	1.7323	10.6317	1.71333	84.5364	1.60239
	79.0786	1.53719	0.38056	1.7307	10.6508	1.71317	84.5867	1.60254
	79.2575	1.53735	0.38083	1.7314	10.6561	1.71333	84.7556	1.60286
	79.2831	1.53735	0.38139	1.7315	10.6742	1.71333	84.7908	1.60286
	79.4486	1.5375	0.38167	1.7325	10.6814	1.71333	84.9731	1.60286
	79.4494	1.5375	0.38222	1.733	10.7003	1.71349	85.0372	1.60301
	79.6353	1.53766	0.38278	1.7332	10.7028	1.71333	85.1417	1.60286
	79.7847	1.53766	0.38306	1.7327	10.7211	1.71349	85.3019	1.60286
	79.8111	1.53782	0.38361	1.7324	10.7286	1.71333	85.3339	1.60301
	79.8536	1.53829	0.38389	1.7328	10.7444	1.71349	85.3928	1.60317
	80.0011	1.53797	0.38444	1.7341	10.7531	1.71364	85.535	1.60348
	80.085	1.53829	0.385	1.7343	10.7678	1.71349	85.5508	1.60348
	80.1811	1.53813	0.38528	1.7351	10.7689	1.71364	85.7242	1.60364
	80.1911	1.53813	0.38583	1.7333	10.7936	1.71349	85.7411	1.60364
	80.3675	1.53844	0.38611	1.7314	10.7953	1.71349	85.9314	1.60364
	80.3753	1.53829	0.38667	1.7315	10.815	1.71349	85.9828	1.60364
	80.5531	1.53844	0.38722	1.7321	10.8183	1.71364	86.1197	1.60395
	80.5569	1.5386	0.3875	1.7326	10.8378	1.71364	86.1547	1.60411
	80.7375	1.53844	0.38806	1.7322	10.8583	1.71364	86.3147	1.60427
	80.7419	1.5386	0.38833	1.7321	10.8619	1.71396	86.3453	1.60427
	80.9286	1.5386	0.38889	1.7327	10.8681	1.7138	86.5125	1.60474
	80.9858	1.53876	0.38944	1.7323	10.8844	1.7138	86.5214	1.60474
	81.1108	1.5386	0.38972	1.7323	10.8867	1.7138	86.7194	1.60521
	81.1178	1.5386	0.39028	1.7327	10.9078	1.7138	86.7878	1.60521
	81.2925	1.53844	0.39056	1.7331	10.9081	1.7138	86.9094	1.60505
	81.3322	1.53844	0.39111	1.7318	10.9311	1.71411	86.9183	1.60505
	81.4872	1.53829	0.39167	1.7329	10.9544	1.7138	87.1089	1.60443
	81.4989	1.53829	0.39194	1.7327	10.9653	1.71411	87.1353	1.60443
	81.6983	1.53813	0.3925	1.7331	10.9781	1.71396	87.3044	1.6038
	81.7364	1.53797	0.39278	1.7332	10.9789	1.71396	87.3161	1.60395
	81.8478	1.53813	0.39333	1.7328	11.0014	1.71411	87.5025	1.60333
	82.0308	1.53782	0.39389	1.731	11.0017	1.71411	87.5433	1.60333
	82.0469	1.53797	0.39417	1.7324	11.0247	1.71427	87.705	1.60301
	82.1167	1.53782	0.39472	1.7328	11.0394	1.71411	87.8536	1.60239
	82.2247	1.53766	0.395	1.7328	11.0481	1.71427	87.9017	1.60239
	82.2539	1.5375	0.39556	1.7341	11.0506	1.71427	87.9369	1.60239
	82.4364	1.53735	0.39611	1.7315	11.0714	1.71443	88.0961	1.60191
	82.5811	1.53687	0.39639	1.7323	11.0717	1.71443	88.1692	1.60176
	82.5942	1.53672	0.39694	1.7319	11.0947	1.71458	88.2947	1.60144
	82.6222	1.53672	0.39722	1.732	11.1025	1.71427	88.3047	1.6016
	82.7944	1.53656	0.39778	1.7321	11.1181	1.71458	88.4925	1.60113
	82.8414	1.53672	0.39833	1.7319	11.1264	1.71443	88.4986	1.60129
	82.9594	1.53656	0.39861	1.7327	11.1414	1.71474	88.6925	1.60082
	82.9611	1.5364	0.39917	1.7324	11.1461	1.71443	88.6936	1.60097
	83.2525	1.53546	0.39944	1.7318	11.1647	1.7149	88.8881	1.60097
	83.3206	1.53531	0.4	1.7311	11.1675	1.71474	88.9047	1.60097
	83.3544	1.53531	0.40056	1.7321	11.1881	1.71474	89.0956	1.60066
	83.3953	1.53499	0.40083	1.732	11.1883	1.71474	89.1564	1.60082
	83.5264	1.53468	0.40139	1.7327	11.2131	1.71474	89.3111	1.6005
	83.6178	1.53452	0.40167	1.7312	11.2183	1.7149	89.3381	1.6005
	83.7058	1.53421	0.40222	1.7315	11.2347	1.7149	89.4819	1.6005
	83.7239	1.53421	0.40278	1.7319	11.2356	1.71474	89.5406	1.60066
	83.8908	1.53358	0.40306	1.7326	11.2583	1.7149	89.6872	1.6005
	83.8925	1.53374	0.40361	1.7331	11.2628	1.71521	89.8031	1.6005
	84.0778	1.53358	0.40389	1.7317	11.2817	1.71521	89.8911	1.6005
	84.0853	1.53342	0.40444	1.7322	11.2839	1.71537	90.0158	1.60035
	84.2717	1.53295	0.405	1.7312	11.305	1.71553	90.0761	1.60035
	84.2778	1.53295	0.40528	1.7314	11.3053	1.71553	90.1278	1.6005
	84.4458	1.53264	0.40583	1.7325	11.3283	1.71553	90.2742	1.60035
	84.4486	1.53264	0.40611	1.7314	11.3286	1.71553	90.2992	1.60019
	84.6253	1.53232	0.40667	1.73	11.3517	1.71537	90.4719	1.60035
	84.6786	1.53232	0.40722	1.7312	11.3519	1.71553	90.4819	1.60035
	84.8547	1.53217	0.4075	1.7314	11.375	1.71521	90.6736	1.60035
	84.9475	1.53185	0.40806	1.7325	11.3783	1.71553	90.6744	1.60035
	84.9961	1.5317	0.40833	1.7323	11.3983	1.71553	90.8689	1.60019
	85.0106	1.53185	0.40889	1.733	11.4217	1.71553	90.8894	1.60035
	85.1844	1.53154	0.40944	1.7325	11.4319	1.71553	91.0739	1.60035
	85.1911	1.53154	0.40972	1.7321	11.445	1.71553	91.0986	1.60035
	85.3661	1.53123	0.41028	1.7325	11.4467	1.71537	91.2667	1.60035
	85.3881	1.53107	0.41056	1.7321	11.4689	1.71553	91.2669	1.60019
	85.5661	1.53107	0.41111	1.732	11.4839	1.71553	91.4642	1.60019
	85.5772	1.53107	0.41167	1.7325	11.4917	1.71553	91.4792	1.60035
	85.7708	1.53123	0.41194	1.7329	11.4925	1.71553	91.6622	1.60019
	85.8942	1.53075	0.4125	1.7334	11.515	1.71568	91.6908	1.60035
	85.9397	1.5306	0.41278	1.7326	11.5153	1.71553	91.8578	1.60019
	85.9569	1.53044	0.41333	1.7314	11.5403	1.71584	91.8617	1.60035
	86.1228	1.53013	0.41389	1.7314	11.5553	1.71553	92.0556	1.6005
	86.1689	1.52997	0.41417	1.7325	11.5619	1.71584	92.0647	1.6005
	86.2919	1.52981	0.41472	1.7329	11.5633	1.71568	92.2536	1.60066
	86.2969	1.53013	0.415	1.7322	11.5853	1.71553	92.4097	1.6005
	86.4772	1.52997	0.41556	1.7325	11.5878	1.71584	92.4592	1.60066
	86.4911	1.53013	0.41611	1.7322	11.6086	1.71584	92.5131	1.60066
	86.6833	1.52966	0.41639	1.7322	11.6186	1.71584	92.6578	1.60097
	86.7067	1.5295	0.41694	1.7331	11.6319	1.71584	92.7006	1.60097
	86.8522	1.52934	0.41722	1.7337	11.6453	1.71584	92.8511	1.60097
	86.95	1.52919	0.41778	1.7345	11.6553	1.71615	92.9625	1.60113
	87.0419	1.52919	0.41833	1.7338	11.6614	1.71615	93.0528	1.60113
	87.0644	1.52903	0.41861	1.7344	11.6786	1.716	93.0861	1.60113
	87.2411	1.52887	0.41917	1.7333	11.6833	1.71584	93.2433	1.60129
	87.3406	1.52871	0.41944	1.7326	11.7019	1.716	93.2483	1.60129
	87.4736	1.5284	0.42	1.7321	11.7025	1.716	93.4414	1.60129
	87.5267	1.52856	0.42056	1.7315	11.7253	1.716	93.4444	1.60144
	87.5983	1.52856	0.42083	1.7309	11.7286	1.716	93.6411	1.6016
	87.6689	1.52809	0.42139	1.7304	11.7486	1.71584	93.8131	1.6016
	87.7797	1.52824	0.42167	1.7313	11.7503	1.716	93.8461	1.60176
	87.7981	1.52824	0.42222	1.7315	11.7719	1.71631	93.8578	1.6016
	87.9658	1.52793	0.42278	1.7316	11.7936	1.71615	94.04	1.60191
	87.9989	1.52809	0.42306	1.7315	11.7969	1.71631	94.1308	1.60144
	88.1436	1.52777	0.42361	1.7323	11.7989	1.71584	94.2369	1.6016
	88.1528	1.52762	0.42389	1.7325	11.8186	1.71631	94.2564	1.60176
	88.3772	1.52762	0.42444	1.7324	11.8303	1.71615	94.4311	1.6016
	88.4503	1.52746	0.425	1.7323	11.8444	1.71615	94.565	1.6016
	88.5142	1.52762	0.42528	1.7324	11.85	1.716	94.6294	1.6016
	88.5411	1.52762	0.42583	1.7329	11.8656	1.71615	94.6675	1.60144
	88.7078	1.52762	0.42611	1.7308	11.8758	1.716	94.8292	1.60129
	88.8722	1.52777	0.42667	1.7313	11.8889	1.716	94.8389	1.60144
	88.8844	1.52777	0.42722	1.732	11.9025	1.716	95.0269	1.60097
	89.0158	1.52793	0.4275	1.7315	11.9122	1.716	95.0481	1.60113
	89.0703	1.52777	0.42806	1.7311	11.9131	1.71615	95.2253	1.60066
	89.14	1.52777	0.42833	1.732	11.9356	1.71631	95.2278	1.60082
	89.2556	1.52793	0.42889	1.7315	11.9417	1.716	95.4214	1.60035
	89.2667	1.52793	0.42944	1.7303	11.9589	1.71631	95.5072	1.60019
	89.45	1.52809	0.42972	1.7307	11.9725	1.71615	95.62	1.60003
	89.5847	1.52824	0.43028	1.7307	11.9822	1.71631	95.6947	1.59987
	89.6253	1.52824	0.43056	1.7316	11.9825	1.71631	95.8169	1.59925
	89.63	1.52824	0.43111	1.7318	12.0058	1.71615	95.8289	1.59909
	89.8108	1.5284	0.43167	1.7326	12.0206	1.71631	96.0183	1.59862
	89.8456	1.5284	0.43194	1.7321	12.0289	1.71631	96.2014	1.59846
	89.9958	1.5284	0.4325	1.732	12.0292	1.71631	96.2131	1.59862
	90.0047	1.52824	0.43278	1.7317	12.0522	1.71647	96.2164	1.59862
	90.1806	1.5284	0.43333	1.7316	12.0572	1.71631	96.4108	1.60003
	90.2792	1.52871	0.43389	1.7306	12.0756	1.71615	96.4281	1.60003
	90.3775	1.52871	0.43417	1.7301	12.0958	1.71615	96.6194	1.60035
	90.3967	1.52871	0.43472	1.7312	12.0989	1.71631	96.6261	1.60019
	90.5844	1.5284	0.435	1.7319	12.1061	1.71631	96.8075	1.6005
	90.6475	1.52871	0.43556	1.7319	12.1225	1.71631	96.8117	1.60066
	90.7367	1.52871	0.43611	1.7327	12.1344	1.71647	97.0606	1.60066
	90.8483	1.5284	0.43639	1.7319	12.1458	1.71631	97.0872	1.6005
	90.9444	1.52871	0.43694	1.7315	12.1558	1.71662	97.2036	1.60035
	90.9581	1.52871	0.43722	1.7325	12.1692	1.71631	97.2408	1.6005
	91.1064	1.52856	0.43778	1.7322	12.1725	1.71662	97.4128	1.60066
	91.1081	1.52856	0.43833	1.7322	12.1925	1.71662	97.4642	1.60066
	91.4189	1.52871	0.43861	1.7321	12.2028	1.71694	97.6022	1.6005
	91.4314	1.52871	0.43917	1.7322	12.2158	1.71678	97.6614	1.6005
	91.4875	1.52856	0.43944	1.7322	12.2197	1.71678	97.7994	1.6005
	91.4969	1.52871	0.44	1.7317	12.2397	1.71694	97.8011	1.60066
	91.6886	1.52871	0.44056	1.7316	12.2481	1.71694	97.9958	1.60066
	91.7294	1.52856	0.44083	1.7321	12.2625	1.71694	98.0056	1.60066
	91.8475	1.52856	0.44139	1.7328	12.2675	1.71678	98.1975	1.60066
	91.8556	1.52856	0.44167	1.7319	12.2858	1.71694	98.2033	1.60066
	92.0325	1.52887	0.44222	1.732	12.2936	1.71694	98.4053	1.6005
	92.0914	1.52887	0.44278	1.731	12.3092	1.71725	98.5547	1.60066
	92.2189	1.52903	0.44306	1.7309	12.3222	1.71741	98.6111	1.60066
	92.3472	1.52919	0.44361	1.7302	12.3325	1.71741	98.6781	1.60082
	92.4061	1.52903	0.44389	1.7307	12.3472	1.71725	98.8081	1.60082
	92.4153	1.52903	0.44444	1.7299	12.3558	1.71725	98.8928	1.60082
	92.5964	1.52903	0.445	1.7304	12.3597	1.71741	98.9875	1.60082
	92.6097	1.52934	0.44528	1.7316	12.3792	1.71757	99.0056	1.60082
	92.7731	1.52934	0.44583	1.7323	12.4028	1.71772	99.1833	1.60082
	92.7803	1.52919	0.44611	1.7332	12.4261	1.71772	99.185	1.60082
	92.96	1.52934	0.44667	1.7311	12.4347	1.71772	99.3931	1.60113
	92.9697	1.52966	0.44722	1.7316	12.4494	1.71804	99.4661	1.60113
	93.1536	1.52981	0.4475	1.7309	12.4578	1.71788	99.5817	1.60129
	93.1658	1.52981	0.44806	1.732	12.4728	1.71804	99.6208	1.60144
	93.3294	1.52997	0.44833	1.7316	12.4731	1.71804	99.8061	1.60176
	93.3558	1.53013	0.44889	1.7316	12.4961	1.71819	99.9253	1.60176
	93.515	1.52997	0.44944	1.7315	12.4975	1.71819	100.026	1.60176
	93.6308	1.53013	0.44972	1.732	12.5194	1.71835	100.108	1.60207
	93.6997	1.53013	0.45028	1.7311	12.5242	1.71835	100.19	1.60191
	93.7161	1.53013	0.45056	1.7314	12.5428	1.71835	100.276	1.60207
	93.8908	1.53044	0.45111	1.7323	12.5439	1.71835	100.378	1.60223
	94.0081	1.5306	0.45167	1.7304	12.5661	1.71835	100.537	1.60239
	94.07	1.53075	0.45194	1.7308	12.5675	1.71835	100.568	1.60223
	94.0953	1.5306	0.4525	1.7308	12.5894	1.71851	100.571	1.60239
	94.2547	1.53075	0.45278	1.7321	12.5906	1.71866	100.766	1.60239
	94.2561	1.53123	0.45333	1.7327	12.6128	1.71866	100.769	1.60239
	94.4544	1.53091	0.45389	1.7329	12.6136	1.71882	100.965	1.60239
	94.6186	1.53107	0.45417	1.7308	12.6361	1.71866	100.968	1.60286
	94.6558	1.53107	0.45472	1.7317	12.6381	1.71882	101.163	1.60254
	94.7689	1.53107	0.455	1.7323	12.6594	1.71898	101.288	1.60286
	94.8122	1.53123	0.45556	1.7312	12.6603	1.71898	101.361	1.60286
	94.8164	1.53138	0.45611	1.7307	12.6831	1.71914	101.379	1.60286
	94.9989	1.53154	0.45639	1.7312	12.6881	1.71914	101.566	1.60301
	95.005	1.53154	0.45694	1.7304	12.7064	1.71898	101.726	1.60301
	95.1853	1.53138	0.45722	1.7306	12.7081	1.71914	101.756	1.60317
	95.2506	1.5317	0.45778	1.7299	12.7297	1.71945	101.804	1.60317
	95.3711	1.5317	0.45833	1.731	12.7397	1.71945	101.962	1.60317
	95.4964	1.5317	0.45861	1.7318	12.7531	1.71929	101.973	1.60317
	95.6353	1.53201	0.45917	1.7306	12.7561	1.71945	102.158	1.60317
	95.655	1.53232	0.45944	1.73	12.7764	1.71961	102.207	1.60301
	95.7503	1.53279	0.46	1.7305	12.79	1.71945	102.351	1.60317
	95.7861	1.53311	0.46056	1.7302	12.7997	1.71976	102.38	1.60317
	95.9217	1.53389	0.46083	1.7319	12.8167	1.71992	102.566	1.60333
	96.0061	1.53468	0.46139	1.7319	12.8231	1.71992	102.703	1.60364
	96.1075	1.53531	0.46167	1.733	12.8261	1.71992	102.829	1.60348
	96.2644	1.5364	0.46222	1.7321	12.8464	1.71992	102.857	1.60333
	96.2983	1.53656	0.46278	1.7316	12.8697	1.71992	102.944	1.60348
	96.3672	1.53687	0.46306	1.7322	12.875	1.71992	102.987	1.60364
	96.4786	1.5375	0.46361	1.7307	12.8931	1.72023	103.146	1.6038
	96.5611	1.53797	0.46389	1.7312	12.9081	1.72023	103.332	1.6038
	96.6628	1.53844	0.46444	1.7309	12.9164	1.72023	103.34	1.60364
	96.6808	1.5386	0.465	1.7311	12.9172	1.72023	103.418	1.60364
	96.8469	1.53939	0.46528	1.7307	12.9397	1.72055	103.551	1.6038
	96.8875	1.53986	0.46583	1.7319	12.9456	1.72023	103.582	1.6038
	97.0344	1.54033	0.46611	1.7334	12.9633	1.72055	103.748	1.6038
	97.0558	1.54033	0.46667	1.7305	12.9636	1.72055	103.837	1.6038
	97.2181	1.5408	0.46722	1.7301	12.9867	1.72055	103.955	1.60411
	97.2261	1.5408	0.4675	1.7308	13.0094	1.72055	103.992	1.60395
	97.4122	1.54143	0.46806	1.7308	13.01	1.7207	104.151	1.60395
	97.4822	1.5419	0.46833	1.7318	13.0103	1.7207	104.191	1.60395
	97.5878	1.54174	0.46889	1.7311	13.0333	1.72086	104.329	1.60395
	97.6253	1.5419	0.46944	1.7299	13.0336	1.7207	104.332	1.60411
	97.7728	1.54237	0.46972	1.7305	13.0567	1.72102	104.533	1.60395
	97.7958	1.54252	0.47028	1.7312	13.0633	1.72102	104.681	1.60411
	97.9581	1.54315	0.47056	1.7318	13.08	1.72118	104.729	1.60395
	97.9628	1.54299	0.47111	1.7319	13.0908	1.72118	104.732	1.60395
	98.1694	1.54315	0.47167	1.7329	13.1033	1.72133	104.931	1.60411
	98.2261	1.54347	0.47194	1.7326	13.105	1.72133	104.946	1.60427
	98.3628	1.54347	0.4725	1.7327	13.1267	1.72133	105.121	1.60458
	98.4794	1.54347	0.47278	1.732	13.1281	1.72133	105.123	1.60443
	98.5228	1.54362	0.47333	1.7301	13.15	1.72165	105.321	1.60474
	98.5419	1.54378	0.47389	1.7296	13.1597	1.7218	105.328	1.6049
	98.7278	1.54378	0.47417	1.7301	13.1733	1.72212	105.518	1.6049
	98.7406	1.54362	0.47472	1.7304	13.1808	1.72259	105.535	1.6049
	98.8861	1.54362	0.475	1.7303	13.1967	1.72274	105.716	1.60552
	99.0064	1.54378	0.47556	1.7307	13.2056	1.72274	105.721	1.60505
	99.1072	1.54394	0.47611	1.7306	13.22	1.72165	105.916	1.60537
	99.1736	1.54378	0.47639	1.7313	13.2244	1.72165	105.922	1.60521
	99.2964	1.54394	0.47694	1.73	13.2436	1.72165	106.113	1.60521
	99.3186	1.54394	0.47722	1.7286	13.2442	1.7218	106.114	1.60552
	99.4575	1.54409	0.47778	1.7294	13.2669	1.7218	106.311	1.60537
	99.5031	1.54394	0.47833	1.7298	13.2686	1.7218	106.336	1.60537
	99.6247	1.54378	0.47861	1.7302	13.2903	1.72196	106.507	1.60537
	99.6539	1.54394	0.47917	1.7302	13.2919	1.72196	106.539	1.60552
	99.8169	1.54378	0.47944	1.7308	13.3136	1.72196	106.71	1.60552
	99.9022	1.54394	0.48	1.7315	13.3369	1.72196	106.726	1.60568
	100.013	1.54394	0.48056	1.7303	13.3417	1.72196	106.904	1.60568
	100.035	1.54409	0.48083	1.7304	13.3603	1.72196	106.989	1.60584
	100.195	1.54409	0.48139	1.731	13.3611	1.72196	107.101	1.60599
	100.21	1.54409	0.48167	1.7317	13.3836	1.72227	107.113	1.60615
	100.37	1.54425	0.48222	1.7301	13.4069	1.72212	107.3	1.60647
	100.415	1.54425	0.48278	1.73	13.4303	1.72196	107.335	1.60615
	100.571	1.54425	0.48306	1.7298	13.4453	1.72243	107.499	1.60662
	100.586	1.54441	0.48361	1.73	13.4536	1.72227	107.51	1.60647
	100.742	1.54425	0.48389	1.7304	13.4603	1.72212	107.695	1.60678
	100.84	1.54425	0.48444	1.731	13.4769	1.72212	107.7	1.60694
	100.921	1.54441	0.485	1.7305	13.5003	1.72212	107.893	1.60725
	100.931	1.54425	0.48528	1.7312	13.5022	1.72227	107.914	1.60725
	101.123	1.54441	0.48583	1.7315	13.5239	1.72259	108.093	1.60756
	101.194	1.54441	0.48611	1.7316	13.5244	1.72243	108.185	1.60772
	101.293	1.54441	0.48667	1.7301	13.5472	1.72274	108.304	1.60803
	101.297	1.54425	0.48722	1.7292	13.5589	1.72259	108.351	1.60819
	101.476	1.54425	0.4875	1.7286	13.5706	1.72274	108.506	1.60835
	101.485	1.54441	0.48806	1.7292	13.5728	1.72274	108.551	1.60819
	101.666	1.54456	0.48833	1.7298	13.5939	1.72274	108.731	1.60851
	101.842	1.54425	0.48889	1.73	13.6019	1.72274	108.754	1.60866
	101.847	1.54425	0.48944	1.7293	13.6172	1.7229	108.883	1.60851
	101.854	1.54409	0.48972	1.7294	13.6225	1.72274	109.038	1.60835
	102.044	1.54425	0.49028	1.7298	13.6406	1.72274	109.082	1.60866
	102.063	1.54409	0.49056	1.7302	13.6461	1.72274	109.094	1.60851
	102.217	1.54425	0.49111	1.7301	13.6639	1.7229	109.281	1.60882
	102.234	1.54441	0.49167	1.7312	13.6758	1.7229	109.298	1.60898
	102.405	1.54425	0.49194	1.7322	13.6872	1.7229	109.477	1.60898
	102.407	1.54441	0.4925	1.7308	13.7028	1.72306	109.5	1.60898
	102.596	1.54441	0.49278	1.7315	13.7106	1.72306	109.684	1.60882
	102.638	1.54456	0.49333	1.7311	13.7339	1.72322	109.784	1.60913
	102.772	1.54472	0.49389	1.7317	13.7358	1.72322	109.892	1.60898
	102.779	1.54488	0.49417	1.7311	13.7572	1.72306	109.934	1.60945
	102.959	1.54456	0.49472	1.7305	13.76	1.72322	110.112	1.60945
	102.974	1.54472	0.495	1.7317	13.7806	1.72322	110.151	1.60945
	103.143	1.54472	0.49556	1.731	13.7819	1.72322	110.286	1.60945
	103.3	1.54472	0.49611	1.7304	13.8042	1.72337	110.36	1.60976
	103.349	1.54472	0.49639	1.7305	13.8044	1.72337	110.474	1.60992
	103.394	1.54472	0.49694	1.7305	13.8275	1.72353	110.54	1.60976
	103.514	1.54535	0.49722	1.7297	13.8508	1.72337	110.743	1.61023
	103.598	1.54488	0.49778	1.7291	13.8572	1.72337	110.776	1.61023
	103.709	1.54488	0.49833	1.7295	13.8742	1.72337	110.906	1.61023
	103.743	1.54472	0.49861	1.7295	13.8881	1.72353	110.927	1.61023
	103.898	1.54456	0.49917	1.7295	13.8975	1.72353	111.114	1.61039
	103.92	1.54472	0.49944	1.7298	13.9119	1.72337	111.2	1.61039
	104.069	1.54472	0.5	1.7309	13.9208	1.72384	111.266	1.61055
	104.074	1.54472	0.50056	1.7306	13.9442	1.72353	111.285	1.61039
	104.258	1.54472	0.50083	1.7297	13.9586	1.72369	111.498	1.61086
	104.26	1.54472	0.50139	1.73	13.9675	1.72353	111.567	1.6107
	104.441	1.54488	0.50167	1.7302	13.9869	1.72369	111.657	1.61086
	104.624	1.54503	0.50222	1.7304	13.9908	1.72384	111.72	1.61102
	104.624	1.54503	0.50278	1.7312	13.9911	1.72369	111.915	1.61133
	104.626	1.54503	0.50306	1.731	14.0142	1.724	111.945	1.61117
	104.82	1.54519	0.50361	1.7308	14.0303	1.72384	112.065	1.61133
	104.963	1.54503	0.50389	1.7302	14.0375	1.72384	112.126	1.61133
	104.995	1.54535	0.50444	1.73	14.0492	1.724	112.249	1.6118
	105.011	1.54519	0.505	1.7295	14.0608	1.72416	112.251	1.61164
	105.18	1.54535	0.50528	1.7298	14.0844	1.72416	112.449	1.61196
	105.186	1.54535	0.50583	1.7304	14.1006	1.72447	112.452	1.6118
	105.365	1.54551	0.50611	1.7295	14.1078	1.72416	112.694	1.61211
	105.378	1.54551	0.50667	1.7289	14.1081	1.72431	112.794	1.61196
	105.554	1.54566	0.50722	1.7287	14.1311	1.72431	112.843	1.61211
	105.559	1.54566	0.5075	1.7286	14.1314	1.72431	112.848	1.61211
	105.739	1.54566	0.50806	1.7292	14.1544	1.72463	113.04	1.61211
	105.741	1.54566	0.50833	1.7299	14.1753	1.72447	113.061	1.61227
	105.926	1.54566	0.50889	1.7304	14.1778	1.72447	113.238	1.61243
	106.069	1.54503	0.50944	1.7312	14.1786	1.72447	113.25	1.61243
	106.137	1.54503	0.50972	1.7311	14.2011	1.72447	113.452	1.61259
	106.209	1.54472	0.51028	1.7304	14.2211	1.72463	113.556	1.61259
	106.302	1.54409	0.51056	1.7303	14.2244	1.72463	113.635	1.61243
	106.322	1.54409	0.51111	1.731	14.2439	1.72478	113.641	1.61243
	106.476	1.54378	0.51167	1.73	14.2478	1.72463	113.832	1.61259
	106.482	1.54362	0.51194	1.731	14.2481	1.72463	113.834	1.61227
	106.662	1.54299	0.5125	1.7314	14.2711	1.72478	114.146	1.61243
	106.703	1.54268	0.51278	1.7305	14.2719	1.72478	114.192	1.61259
	106.867	1.54205	0.51333	1.7309	14.2944	1.72494	114.24	1.61274
	106.889	1.54205	0.51389	1.7301	14.2953	1.72478	114.28	1.61274
	107.032	1.54143	0.51417	1.7315	14.3178	1.72478	114.426	1.6129
	107.054	1.54127	0.51472	1.7317	14.3211	1.72478	114.564	1.6129
	107.243	1.54048	0.515	1.7318	14.3411	1.72494	114.627	1.61321
	107.296	1.54017	0.51556	1.7321	14.3494	1.72494	114.685	1.61321
	107.411	1.53986	0.51611	1.7307	14.3647	1.72494	114.83	1.61321
	107.427	1.5397	0.51639	1.7304	14.3881	1.7251	114.924	1.61337
	107.604	1.53844	0.51694	1.7294	14.4017	1.72494	115.02	1.61337
	107.616	1.53876	0.51722	1.7292	14.4122	1.72526	115.155	1.61353
	107.776	1.53813	0.51778	1.7299	14.4261	1.7251	115.225	1.61368
	107.816	1.53797	0.51833	1.7301	14.4347	1.7251	115.293	1.61368
	107.966	1.53766	0.51861	1.729	14.4544	1.72526	115.418	1.61384
	108.064	1.53782	0.51917	1.7302	14.4581	1.72557	115.564	1.61384
	108.151	1.53782	0.51944	1.7299	14.46	1.7251	115.632	1.61368
	108.3	1.5386	0.52	1.7284	14.4814	1.72541	115.805	1.61384
	108.33	1.5386	0.52056	1.7292	14.4828	1.72526	115.823	1.614
	108.475	1.53954	0.52083	1.7288	14.5047	1.72557	115.828	1.61384
	108.513	1.53954	0.52139	1.7302	14.5053	1.72557	116.019	1.61384
	108.522	1.53986	0.52167	1.7298	14.5281	1.72573	116.051	1.614
	108.703	1.54033	0.52222	1.7299	14.5386	1.72557	116.222	1.61431
	108.717	1.54033	0.52278	1.7311	14.5514	1.72557	116.258	1.61431
	108.883	1.54095	0.52306	1.7309	14.5642	1.72557	116.407	1.61431
	108.888	1.5408	0.52361	1.7311	14.5747	1.72573	116.408	1.61415
	109.069	1.54143	0.52389	1.7295	14.5797	1.72604	116.605	1.61431
	109.072	1.54143	0.52444	1.73	14.5981	1.72588	116.616	1.61431
	109.274	1.54268	0.525	1.73	14.6119	1.7262	116.806	1.61463
	109.301	1.54237	0.52528	1.7291	14.6214	1.7262	116.827	1.61463
	109.441	1.54284	0.52583	1.7289	14.6417	1.7262	117.001	1.61463
	109.458	1.54299	0.52611	1.7283	14.645	1.7262	117.003	1.61463
	109.626	1.54347	0.52667	1.7282	14.6642	1.7262	117.198	1.61463
	109.627	1.54347	0.52722	1.729	14.6683	1.7262	117.214	1.61494
	109.815	1.54409	0.5275	1.7289	14.6706	1.7262	117.396	1.61494
	109.968	1.54425	0.52806	1.7297	14.6917	1.72635	117.482	1.6151
	110.004	1.54409	0.52833	1.7297	14.6975	1.7262	117.594	1.6151
	110.141	1.54441	0.52889	1.729	14.715	1.7262	117.603	1.6151
	110.181	1.54441	0.52944	1.7293	14.7189	1.72635	117.796	1.61525
	110.192	1.54456	0.52972	1.7301	14.7383	1.72651	117.804	1.61525
	110.374	1.54441	0.53028	1.7299	14.7536	1.72651	118.044	1.61541
	110.428	1.54472	0.53056	1.7307	14.7617	1.72651	118.139	1.61541
	110.564	1.54472	0.53111	1.7316	14.7628	1.72651	118.189	1.61541
	110.601	1.54472	0.53167	1.7309	14.785	1.72651	118.196	1.61541
	110.74	1.54488	0.53194	1.7317	14.7911	1.72651	118.385	1.61557
	110.781	1.54488	0.5325	1.7313	14.8083	1.72651	118.434	1.61572
	110.999	1.54519	0.53278	1.7313	14.8092	1.72651	118.584	1.61541
	111.01	1.54535	0.53333	1.7307	14.8317	1.72667	118.608	1.61541
	111.106	1.54551	0.53389	1.7304	14.8331	1.72698	118.782	1.61525
	111.123	1.54551	0.53417	1.7314	14.855	1.72667	118.798	1.61525
	111.298	1.54566	0.53472	1.7325	14.8553	1.72667	118.98	1.61541
	111.351	1.54582	0.535	1.7324	14.8783	1.72667	118.995	1.61525
	111.484	1.54629	0.53556	1.7304	14.9008	1.72682	119.179	1.6151
	111.492	1.54645	0.53611	1.7305	14.9017	1.72698	119.338	1.6151
	111.694	1.5466	0.53639	1.7298	14.9064	1.72682	119.389	1.61478
	111.696	1.54692	0.53694	1.73	14.9253	1.72698	119.493	1.61494
	111.846	1.5466	0.53722	1.729	14.9339	1.72682	119.576	1.61478
	111.876	1.54676	0.53778	1.7301	14.9486	1.72698	119.582	1.61463
	112.033	1.54676	0.53833	1.7293	14.9692	1.72698	119.771	1.61447
	112.071	1.54692	0.53861	1.7296	14.9719	1.72698	119.773	1.61478
	112.216	1.54707	0.53917	1.7295	14.9783	1.72698	119.97	1.61415
	112.346	1.54707	0.53944	1.7302	14.9953	1.72698	120.036	1.61431
	112.406	1.54739	0.54	1.7303	14.9972	1.72698	120.171	1.614
	112.433	1.54723	0.54056	1.729	15.0186	1.72698	120.176	1.61415
	112.588	1.54707	0.54083	1.7299	15.0278	1.72714	120.366	1.61368
	112.598	1.54723	0.54139	1.7304	15.0419	1.7273	120.368	1.614
	112.773	1.54739	0.54167	1.7293	15.0506	1.72714	120.564	1.61353
	112.8	1.54755	0.54222	1.7291	15.0653	1.72714	120.566	1.61353
	112.979	1.54739	0.54278	1.7295	15.0858	1.72745	120.77	1.61337
	112.992	1.54739	0.54306	1.7305	15.0886	1.72745	120.859	1.61321
	113.163	1.54786	0.54361	1.7312	15.0906	1.72745	120.993	1.61306
	113.228	1.54739	0.54389	1.7298	15.1119	1.72761	121.039	1.61306
	113.347	1.54739	0.54444	1.73	15.1206	1.72761	121.159	1.61306
	113.361	1.54707	0.545	1.7296	15.1353	1.72777	121.161	1.61321
	113.521	1.54723	0.54528	1.7299	15.1361	1.72761	121.355	1.61306
	113.544	1.54707	0.54583	1.7281	15.1586	1.72761	121.55	1.61321
	113.701	1.54707	0.54611	1.7286	15.1592	1.72761	121.553	1.61306
	113.799	1.54739	0.54667	1.7276	15.1819	1.72792	121.573	1.61321
	113.887	1.54755	0.54722	1.7287	15.1864	1.72761	121.756	1.61306
	113.956	1.54755	0.5475	1.7291	15.2056	1.72761	121.812	1.61306
	114.077	1.54786	0.54806	1.7291	15.2289	1.72761	121.949	1.61274
	114.251	1.5477	0.54833	1.7282	15.2389	1.72777	121.968	1.61259
	114.254	1.54786	0.54889	1.7289	15.2522	1.72792	122.149	1.61698
	114.276	1.5477	0.54944	1.729	15.2639	1.72808	122.169	1.61698
	114.439	1.5477	0.54972	1.7292	15.2756	1.72808	122.345	1.61714
	114.501	1.54786	0.55028	1.7294	15.2772	1.72792	122.351	1.61714
	114.653	1.5477	0.55056	1.7297	15.2989	1.72792	122.545	1.61667
	114.672	1.5477	0.55111	1.7299	15.3061	1.72777	122.698	1.61619
	114.853	1.54739	0.55167	1.7307	15.3222	1.72808	122.741	1.61604
	114.923	1.54739	0.55194	1.7288	15.3292	1.72792	122.744	1.61604
	114.995	1.54723	0.5525	1.7286	15.3456	1.72824	122.959	1.61619
	115.106	1.5477	0.55278	1.7283	15.3469	1.72824	123.016	1.61604
	115.179	1.54755	0.55333	1.729	15.3689	1.72808	123.137	1.61619
	115.211	1.54755	0.55389	1.7288	15.3789	1.72839	123.166	1.61619
	115.366	1.54739	0.55417	1.7291	15.3922	1.72839	123.334	1.61619
	115.376	1.54739	0.55472	1.7295	15.3925	1.72839	123.336	1.61635
	115.55	1.54723	0.555	1.7288	15.4156	1.72839	123.532	1.61619
	115.552	1.54723	0.55556	1.7299	15.4389	1.72824	123.535	1.61619
	115.793	1.54707	0.55611	1.7308	15.4411	1.72839	123.731	1.61557
	115.889	1.54692	0.55639	1.7305	15.4622	1.72824	123.843	1.61588
	115.923	1.54707	0.55694	1.7304	15.4625	1.72824	123.928	1.61572
	116.017	1.54692	0.55722	1.7316	15.4858	1.72839	123.939	1.61557
	116.112	1.54676	0.55778	1.7313	15.4978	1.72839	124.128	1.61557
	116.14	1.54676	0.55833	1.7281	15.5092	1.72839	124.131	1.61557
	116.325	1.5466	0.55861	1.7288	15.5128	1.72855	124.328	1.61541
	116.416	1.54692	0.55917	1.7286	15.5325	1.72839	124.339	1.61557
	116.489	1.54676	0.55944	1.7277	15.5372	1.72839	124.522	1.61557
	116.564	1.54645	0.56	1.7269	15.5558	1.72839	124.532	1.61541
	116.666	1.54676	0.56056	1.7276	15.5792	1.72839	124.72	1.61525
	116.677	1.54676	0.56083	1.728	15.5811	1.72855	124.738	1.61557
	116.861	1.5466	0.56139	1.7286	15.6025	1.72871	124.919	1.61525
	116.897	1.54676	0.56167	1.7288	15.605	1.72855	124.921	1.61525
	117.06	1.54692	0.56222	1.7295	15.6258	1.72902	125.118	1.6151
	117.109	1.54676	0.56278	1.73	15.6275	1.72871	125.135	1.61557
	117.217	1.54707	0.56306	1.7302	15.6492	1.72886	125.314	1.61525
	117.328	1.54692	0.56361	1.7294	15.6511	1.72871	125.359	1.61541
	117.402	1.54676	0.56389	1.7305	15.6725	1.72902	125.519	1.61541
	117.406	1.54692	0.56444	1.7307	15.68	1.72871	125.523	1.61541
	117.587	1.54707	0.565	1.7302	15.6958	1.72902	125.711	1.6151
	117.591	1.54692	0.56528	1.7299	15.6961	1.72902	125.719	1.61494
	117.772	1.54692	0.56583	1.73	15.7192	1.72902	125.911	1.6151
	117.772	1.54692	0.56611	1.7297	15.7269	1.72902	125.953	1.6151
	117.957	1.5466	0.56667	1.7283	15.7425	1.72934	126.109	1.61494
	117.963	1.54692	0.56722	1.7286	15.7433	1.72934	126.141	1.61494
	118.151	1.54676	0.5675	1.7291	15.7661	1.72934	126.306	1.61494
	118.16	1.5466	0.56806	1.7298	15.7886	1.72934	126.389	1.61494
	118.327	1.5466	0.56833	1.73	15.7894	1.72902	126.502	1.6151
	118.329	1.54676	0.56889	1.7303	15.7897	1.72902	126.506	1.61494
	118.513	1.5466	0.56944	1.7286	15.8128	1.72902	126.704	1.6151
	118.522	1.54645	0.56972	1.7275	15.8361	1.72949	126.828	1.61478
	118.704	1.54676	0.57028	1.7286	15.8372	1.72949	126.898	1.61478
	118.857	1.54645	0.57056	1.729	15.8594	1.72949	126.904	1.61463
	118.895	1.5466	0.57111	1.7294	15.8756	1.72949	127.1	1.6151
	118.933	1.5466	0.57167	1.7298	15.8828	1.72949	127.129	1.61463
	119.07	1.54645	0.57194	1.731	15.885	1.72965	127.297	1.61463
	119.189	1.5466	0.5725	1.7307	15.9061	1.72949	127.407	1.61463
	119.254	1.54676	0.57278	1.7303	15.9208	1.72949	127.504	1.61463
	119.272	1.5466	0.57333	1.7298	15.9294	1.72965	127.546	1.61463
	119.467	1.54676	0.57389	1.7294	15.9303	1.72949	127.701	1.61431
	119.49	1.54676	0.57417	1.7302	15.9528	1.72949	127.751	1.61447
	119.623	1.54692	0.57472	1.7286	15.9706	1.72996	127.888	1.61447
	119.635	1.5466	0.575	1.7297	15.9761	1.72981	127.915	1.61494
	119.85	1.54707	0.57556	1.7288	15.9764	1.72981	128.086	1.61463
	119.867	1.54707	0.57611	1.7285	15.9994	1.72981	128.092	1.61463
	120.022	1.54692	0.57639	1.7298	16.0228	1.72981	128.288	1.61431
	120.116	1.54692	0.57694	1.7291	16.0403	1.72981	128.291	1.61447
	120.211	1.54707	0.57722	1.7281	16.0464	1.73012	128.482	1.61431
	120.297	1.54676	0.57778	1.7285	16.0592	1.72996	128.52	1.61431
	120.399	1.5466	0.57833	1.7287	16.0697	1.72996	128.68	1.61463
	120.406	1.54676	0.57861	1.7294	16.0931	1.73012	128.686	1.61463
	120.593	1.54707	0.57917	1.7305	16.1122	1.73012	128.887	1.6151
	120.653	1.54692	0.57944	1.7299	16.1164	1.73028	129.075	1.61478
	120.757	1.54676	0.58	1.7293	16.1167	1.73012	129.076	1.61478
	120.773	1.54692	0.58056	1.7294	16.1397	1.73012	129.08	1.61478
	120.921	1.54692	0.58083	1.7293	16.1406	1.72996	129.274	1.61494
	120.98	1.54692	0.58139	1.7291	16.1633	1.73043	129.424	1.61463
	121.153	1.5466	0.58167	1.7286	16.1661	1.73043	129.476	1.61494
	121.189	1.54676	0.58222	1.7298	16.1864	1.73043	129.493	1.61478
	121.296	1.54692	0.58278	1.7293	16.1867	1.73043	129.67	1.61478
	121.306	1.54692	0.58306	1.7304	16.2097	1.73043	129.672	1.61494
	121.476	1.54707	0.58361	1.7305	16.2103	1.73043	129.881	1.6151
	121.507	1.54707	0.58389	1.7304	16.2333	1.73043	129.883	1.61494
	121.667	1.54723	0.58444	1.7307	16.2478	1.73059	130.09	1.61525
	121.705	1.54692	0.585	1.7305	16.2564	1.73043	130.218	1.61541
	121.846	1.54707	0.58528	1.7312	16.2586	1.73059	130.273	1.61572
	121.876	1.54723	0.58583	1.7285	16.2797	1.73059	130.459	1.61619
	122.071	1.54755	0.58611	1.729	16.2922	1.73075	130.477	1.61557
	122.148	1.5477	0.58667	1.7292	16.3031	1.73075	130.554	1.61604
	122.23	1.54739	0.58722	1.7283	16.3175	1.7309	130.665	1.61588
	122.237	1.54739	0.5875	1.7284	16.3267	1.73075	130.739	1.61588
	122.404	1.5477	0.58806	1.7278	16.3306	1.73043	130.873	1.61572
	122.573	1.54802	0.58833	1.7281	16.35	1.73075	130.937	1.61588
	122.59	1.54802	0.58889	1.7281	16.3583	1.7309	131.055	1.61604
	122.691	1.54817	0.58944	1.7283	16.3733	1.73075	131.057	1.61588
	122.786	1.54817	0.58972	1.7282	16.3833	1.7309	131.263	1.61588
	122.92	1.54833	0.59028	1.7284	16.3967	1.73075	131.347	1.61619
	122.972	1.54849	0.59056	1.729	16.4	1.73075	131.452	1.61619
	122.989	1.54833	0.59111	1.7294	16.42	1.73075	131.454	1.61604
	123.142	1.5488	0.59167	1.7301	16.4208	1.73059	131.657	1.61635
	123.169	1.54864	0.59194	1.7309	16.4433	1.73075	131.716	1.61619
	123.369	1.5488	0.5925	1.731	16.4458	1.73106	131.848	1.61619
	123.476	1.54896	0.59278	1.7293	16.4667	1.7309	131.876	1.61635
	123.522	1.54911	0.59333	1.7284	16.4722	1.7309	132.048	1.61619
	123.528	1.54896	0.59389	1.7285	16.49	1.7309	132.166	1.61651
	123.703	1.54943	0.59417	1.7292	16.5022	1.73106	132.249	1.61635
	123.737	1.54959	0.59472	1.7279	16.5133	1.7309	132.254	1.61635
	123.882	1.54943	0.595	1.7288	16.5242	1.7309	132.442	1.61682
	123.887	1.54974	0.59556	1.7296	16.5367	1.73106	132.491	1.61714
	124.068	1.54943	0.59611	1.7293	16.5381	1.7309	132.643	1.61745
	124.095	1.54959	0.59639	1.7285	16.56	1.7309	132.681	1.61745
	124.279	1.5499	0.59694	1.7282	16.5603	1.7309	132.838	1.61776
	124.304	1.5499	0.59722	1.7289	16.5833	1.7309	132.849	1.61808
	124.448	1.5499	0.59778	1.729	16.5911	1.73106	133.035	1.61776
	124.451	1.5499	0.59833	1.7295	16.6069	1.73122	133.161	1.61808
	124.63	1.5499	0.59861	1.7284	16.6089	1.73122	133.237	1.61792
	124.801	1.54974	0.59917	1.728	16.6303	1.73122	133.241	1.61776
	124.809	1.5499	0.59944	1.7281	16.6519	1.73106	133.431	1.61823
	124.848	1.54974	0.6	1.7284	16.6536	1.73122	133.476	1.61823
	124.996	1.5499	0.60056	1.7281	16.6544	1.73122	133.654	1.61886
	125.002	1.54974	0.60083	1.7282	16.6769	1.73138	133.742	1.61871
	125.179	1.5499	0.60139	1.7287	16.6781	1.73153	133.827	1.61871
	125.189	1.54974	0.60167	1.7296	16.7003	1.73122	133.835	1.61918
	125.364	1.55006	0.60222	1.7307	16.7172	1.73153	134.025	1.61949
	125.368	1.55006	0.60278	1.7307	16.7236	1.73122	134.026	1.61918
	125.549	1.55021	0.60306	1.7287	16.7356	1.73153	134.223	1.61918
	125.557	1.55006	0.60361	1.729	16.7469	1.73138	134.227	1.61902
	125.737	1.55021	0.60389	1.7286	16.7703	1.73169	134.421	1.61949
	125.738	1.55021	0.60444	1.7282	16.7781	1.73185	134.422	1.61965
	125.92	1.55021	0.605	1.7281	16.7936	1.73153	134.631	1.62027
	125.936	1.55037	0.60528	1.7284	16.7939	1.73138	134.762	1.62027
	126.105	1.55037	0.60583	1.728	16.8169	1.732	134.817	1.62043
	126.123	1.55053	0.60611	1.728	16.8403	1.732	134.827	1.62043
	126.291	1.55053	0.60667	1.7279	16.845	1.73185	135.015	1.62027
	126.301	1.55037	0.60722	1.7288	16.8636	1.73185	135.033	1.62059
	126.475	1.551	0.6075	1.7289	16.8639	1.73185	135.214	1.62043
	126.488	1.55037	0.60806	1.7287	16.8872	1.732	135.229	1.62043
	126.671	1.55084	0.60833	1.7295	16.8889	1.732	135.411	1.62059
	126.771	1.55053	0.60889	1.7288	16.9106	1.73216	135.464	1.62059
	126.885	1.55084	0.60944	1.7295	16.9308	1.732	135.619	1.62043
	126.909	1.55068	0.60972	1.7298	16.9339	1.732	135.644	1.62075
	127.031	1.55068	0.61028	1.7292	16.9347	1.732	135.809	1.62059
	127.055	1.55084	0.61056	1.7298	16.9572	1.73216	135.833	1.62059
	127.216	1.55053	0.61111	1.7293	16.9583	1.73216	136.011	1.62075
	127.273	1.55084	0.61167	1.729	16.9806	1.73232	136.174	1.62059
	127.424	1.55068	0.61194	1.7291	16.9853	1.73232	136.22	1.62075
	127.471	1.55068	0.6125	1.7286	17.0039	1.73247	136.276	1.62075
	127.6	1.551	0.61278	1.728	17.0158	1.73247	136.403	1.62059
	127.646	1.551	0.61333	1.7278	17.0272	1.73247	136.419	1.62075
	127.775	1.55084	0.61389	1.7289	17.0283	1.73247	136.598	1.62075
	127.781	1.55084	0.61417	1.7299	17.0506	1.73247	136.607	1.62059
	127.961	1.551	0.61472	1.731	17.0628	1.73247	136.801	1.6209
	128.108	1.551	0.615	1.7306	17.0739	1.73232	136.962	1.62059
	128.141	1.55084	0.61556	1.7307	17.0792	1.73247	136.994	1.62059
	128.186	1.55084	0.61611	1.7302	17.0972	1.73263	137.001	1.62075
	128.343	1.55115	0.61639	1.7315	17.0981	1.73263	137.193	1.62059
	128.466	1.55115	0.61694	1.7307	17.1206	1.73247	137.196	1.62075
	128.541	1.551	0.61722	1.7285	17.1242	1.73263	137.39	1.62059
	128.645	1.55084	0.61778	1.7287	17.1439	1.7331	137.476	1.62075
	128.711	1.551	0.61833	1.7286	17.1469	1.73263	137.591	1.62059
	128.828	1.551	0.61861	1.7286	17.17	1.73279	137.644	1.62075
	128.888	1.55131	0.61917	1.7291	17.1731	1.73279	137.79	1.62075
	128.971	1.55131	0.61944	1.7291	17.1908	1.73279	137.879	1.62075
	129.165	1.55115	0.62	1.7285	17.2103	1.7331	137.984	1.6209
	129.193	1.55115	0.62056	1.7288	17.2142	1.7331	138.005	1.62075
	129.256	1.551	0.62083	1.7282	17.2186	1.73326	138.187	1.6209
	129.328	1.55115	0.62139	1.7288	17.2464	1.7331	138.189	1.62075
	129.49	1.55131	0.62167	1.7285	17.2494	1.73326	138.386	1.6209
	129.518	1.55115	0.62222	1.7292	17.2608	1.7331	138.388	1.6209
	129.638	1.55115	0.62278	1.7292	17.2639	1.73342	138.578	1.62122
	129.723	1.55115	0.62306	1.729	17.2842	1.73326	138.596	1.62106
	129.819	1.55115	0.62361	1.7299	17.2869	1.73342	138.776	1.62106
	129.835	1.55131	0.62389	1.7299	17.3075	1.73326	138.792	1.6209
	130.009	1.55147	0.62444	1.7299	17.3142	1.73342	138.974	1.62106
	130.074	1.55131	0.625	1.7296	17.3308	1.73342	139.167	1.62137
	130.181	1.55147	0.62528	1.7288	17.3439	1.73342	139.173	1.62122
	130.311	1.55147	0.62583	1.7291	17.3542	1.73357	139.195	1.62122
	130.385	1.55147	0.62611	1.729	17.3667	1.73357	139.372	1.62137
	130.5	1.551	0.62667	1.7291	17.3775	1.73357	139.375	1.62122
	130.55	1.551	0.62722	1.728	17.3783	1.73357	139.571	1.62153
	130.656	1.55084	0.6275	1.7284	17.4008	1.73373	139.576	1.62153
	130.738	1.55053	0.62806	1.7285	17.4219	1.73373	139.767	1.62184
	130.793	1.55037	0.62833	1.7285	17.4242	1.73342	139.773	1.62184
	130.919	1.54911	0.62889	1.7284	17.4364	1.73357	139.964	1.62184
	131.031	1.54864	0.62944	1.7287	17.4478	1.73389	140.007	1.62184
	131.105	1.54833	0.62972	1.728	17.4517	1.73373	140.162	1.622
	131.111	1.54833	0.63028	1.7291	17.4711	1.73389	140.163	1.622
	131.289	1.54739	0.63056	1.7288	17.4892	1.73389	140.36	1.62216
	131.296	1.54739	0.63111	1.728	17.4944	1.73404	140.381	1.62216
	131.502	1.54629	0.63167	1.7283	17.4978	1.73404	140.559	1.62216
	131.573	1.54566	0.63194	1.7287	17.5178	1.73404	140.716	1.62231
	131.663	1.54519	0.6325	1.7291	17.5206	1.73404	140.761	1.62231
	131.826	1.54441	0.63278	1.729	17.5411	1.73404	140.919	1.62279
	131.847	1.54425	0.63333	1.7286	17.5608	1.73404	140.954	1.62247
	131.961	1.54362	0.63389	1.7283	17.5644	1.73436	140.982	1.62247
	132.056	1.54347	0.63417	1.7287	17.5736	1.73404	141.153	1.62247
	132.174	1.54299	0.63472	1.7296	17.5878	1.73404	141.157	1.62247
	132.222	1.54268	0.635	1.7281	17.6039	1.73404	141.35	1.62294
	132.236	1.54237	0.63556	1.7284	17.6111	1.7342	141.351	1.62279
	132.405	1.54174	0.63611	1.7282	17.6114	1.73436	141.63	1.62294
	132.429	1.54174	0.63639	1.7283	17.6344	1.73436	141.685	1.6231
	132.593	1.54127	0.63694	1.7281	17.6361	1.7342	141.746	1.6231
	132.597	1.54111	0.63722	1.7294	17.6578	1.7342	141.934	1.62326
	132.785	1.54095	0.63778	1.7292	17.6583	1.7342	141.946	1.62326
	132.893	1.54111	0.63833	1.7277	17.6811	1.7342	141.956	1.6231
	132.989	1.54095	0.63861	1.7269	17.6894	1.73451	142.142	1.62294
	133.094	1.54095	0.63917	1.728	17.7044	1.73451	142.173	1.62326
	133.142	1.54143	0.63944	1.7286	17.7069	1.73451	142.341	1.6231
	133.145	1.54127	0.64	1.7283	17.7278	1.73451	142.376	1.6231
	133.335	1.54174	0.64056	1.7292	17.7319	1.73467	142.539	1.62294
	133.387	1.54158	0.64083	1.7293	17.7514	1.73451	142.566	1.6231
	133.531	1.5419	0.64139	1.7273	17.7542	1.73467	142.755	1.62279
	133.54	1.54174	0.64167	1.7285	17.7747	1.73483	142.86	1.62279
	133.714	1.54221	0.64222	1.7289	17.7792	1.73451	142.933	1.62294
	133.768	1.54252	0.64278	1.7291	17.7981	1.73483	142.94	1.6231
	133.889	1.54299	0.64306	1.7298	17.8011	1.73483	143.205	1.6231
	133.895	1.54268	0.64361	1.7304	17.8214	1.73467	143.296	1.62263
	134.081	1.54268	0.64389	1.728	17.8289	1.73451	143.329	1.62263
	134.087	1.54284	0.64444	1.7282	17.8447	1.73498	143.472	1.62263
	134.274	1.54315	0.645	1.7279	17.8456	1.73514	143.545	1.62247
	134.347	1.54299	0.64528	1.728	17.8681	1.73483	143.672	1.62216
	134.44	1.54299	0.64583	1.7283	17.8914	1.73498	143.725	1.622
	134.457	1.54347	0.64611	1.7283	17.9033	1.73498	143.865	1.62184
	134.623	1.54315	0.64667	1.7292	17.9147	1.73498	143.923	1.622
	134.639	1.54315	0.64722	1.7288	17.9381	1.73483	143.928	1.62184
	134.831	1.54299	0.6475	1.7292	17.9514	1.73498	144.121	1.62153
	134.868	1.54284	0.64806	1.7296	17.9614	1.73483	144.138	1.62169
	135.012	1.54284	0.64833	1.7298	17.9647	1.7353	144.331	1.62153
	135.094	1.54268	0.64889	1.7292	17.9847	1.7353	144.453	1.62122
	135.188	1.54237	0.64944	1.7305	17.985	1.7353	144.517	1.62106
	135.236	1.54252	0.64972	1.7313	18.0081	1.73546	144.524	1.62106
	135.371	1.54221	0.65028	1.7302	18.0094	1.73514	144.715	1.62027
	135.42	1.54221	0.65056	1.7279	18.0317	1.73546	144.717	1.62075
	135.565	1.54221	0.65111	1.7281	18.0425	1.73514	144.913	1.62059
	135.653	1.5419	0.65167	1.7281	18.055	1.7353	144.936	1.62043
	135.741	1.54221	0.65194	1.7282	18.0553	1.73514	145.112	1.6198
	135.815	1.5419	0.6525	1.7293	18.0783	1.73561	145.115	1.62027
	135.92	1.5419	0.65278	1.7288	18.1017	1.73546	145.31	1.61949
	135.926	1.54174	0.65333	1.729	18.1025	1.73546	145.447	1.61949
	136.109	1.5419	0.65389	1.7266	18.125	1.73561	145.543	1.61918
	136.188	1.5419	0.65417	1.7275	18.1297	1.73546	145.694	1.61871
	136.366	1.5419	0.65472	1.7279	18.1483	1.73577	145.705	1.61902
	136.379	1.54205	0.655	1.7291	18.16	1.73593	145.736	1.61886
	136.48	1.54237	0.65556	1.7282	18.1717	1.73577	145.904	1.61823
	136.499	1.54237	0.65611	1.7286	18.1817	1.73577	145.939	1.61855
	136.686	1.54299	0.65639	1.7299	18.195	1.73577	146.101	1.61823
	136.705	1.54315	0.65694	1.7291	18.1964	1.73593	146.126	1.61839
	136.845	1.54331	0.65722	1.7295	18.2183	1.73593	146.302	1.61808
	136.861	1.54315	0.65778	1.7288	18.2211	1.73593	146.307	1.61839
	137.032	1.54378	0.65833	1.7294	18.2417	1.73608	146.607	1.61823
	137.172	1.54409	0.65861	1.7281	18.2472	1.73608	146.628	1.61808
	137.257	1.54409	0.65917	1.7289	18.265	1.73608	146.695	1.61823
	137.299	1.54441	0.65944	1.7283	18.2656	1.73608	146.775	1.61776
	137.414	1.54441	0.66	1.7286	18.2883	1.73624	146.893	1.61776
	137.432	1.54488	0.66056	1.7287	18.3119	1.73624	146.894	1.61776
	137.596	1.54503	0.66083	1.7288	18.3231	1.7364	147.094	1.61745
	137.651	1.54503	0.66139	1.7295	18.3353	1.73624	147.097	1.61761
	137.772	1.54551	0.66167	1.7279	18.3606	1.7364	147.29	1.61745
	137.786	1.54566	0.66222	1.7284	18.38	1.7364	147.315	1.61729
	137.956	1.54582	0.66278	1.7289	18.3819	1.73671	147.491	1.61729
	137.965	1.54598	0.66306	1.7267	18.4053	1.73655	147.499	1.61729
	138.161	1.54629	0.66361	1.7273	18.4117	1.73671	147.694	1.61698
	138.239	1.54645	0.66389	1.7274	18.4286	1.73687	147.759	1.61714
	138.326	1.54598	0.66444	1.7281	18.4519	1.73655	147.883	1.61682
	138.332	1.54629	0.665	1.7282	18.4569	1.73687	147.893	1.61682
	138.512	1.54629	0.66528	1.729	18.4789	1.73702	148.082	1.61698
	138.694	1.54535	0.66583	1.7291	18.4886	1.73687	148.244	1.61698
	138.696	1.54551	0.66611	1.7289	18.4986	1.73687	148.281	1.61682
	138.708	1.54551	0.66667	1.73	18.5219	1.73702	148.318	1.61682
	138.952	1.54503	0.66722	1.7296	18.5453	1.73687	148.492	1.61682
	139.021	1.54519	0.6675	1.7281	18.5553	1.73702	148.519	1.61682
	139.067	1.54488	0.66806	1.7283	18.5686	1.73718	148.675	1.61651
	139.119	1.54488	0.66833	1.7275	18.5922	1.73734	148.696	1.61667
	139.252	1.54456	0.66889	1.728	18.595	1.73718	148.873	1.61651
	139.253	1.54456	0.66944	1.7285	18.6156	1.73734	148.878	1.61682
	139.44	1.54441	0.66972	1.7293	18.6389	1.73734	149.079	1.61635
	139.473	1.54456	0.67028	1.7285	18.6622	1.7375	149.107	1.61619
	139.629	1.54441	0.67056	1.7289	18.6792	1.7375	149.269	1.61635
	139.747	1.54425	0.67111	1.7283	18.6856	1.73718	149.273	1.61619
	139.81	1.54425	0.67167	1.7287	18.7089	1.73734	149.468	1.61619
	139.884	1.54394	0.67194	1.7285	18.7267	1.73765	149.473	1.61604
	139.994	1.54409	0.6725	1.7296	18.7322	1.73765	149.664	1.61619
	140.002	1.54394	0.67278	1.7274	18.7556	1.73765	149.676	1.61588
	140.178	1.54409	0.67333	1.7279	18.7567	1.73765	149.863	1.61588
	140.191	1.54378	0.67389	1.7274	18.7789	1.73781	149.868	1.61619
	140.364	1.54378	0.67417	1.7284	18.7794	1.73765	150.062	1.61619
	140.369	1.54362	0.67472	1.7291	18.8022	1.73765	150.078	1.61619
	140.549	1.54347	0.675	1.7298	18.8256	1.73781	150.258	1.61619
	140.582	1.54362	0.67556	1.7288	18.8275	1.73797	150.259	1.61619
	140.733	1.54347	0.67611	1.7282	18.8489	1.73781	150.46	1.61588
	140.755	1.54331	0.67639	1.7285	18.8525	1.73797	150.477	1.61572
	140.924	1.54315	0.67694	1.7296	18.8725	1.73781	150.654	1.61572
	140.945	1.54347	0.67722	1.7303	18.8894	1.73765	150.693	1.61588
	141.109	1.54315	0.67778	1.7304	18.8958	1.73781	150.859	1.61682
	141.198	1.54252	0.67833	1.7284	18.8994	1.73797	150.862	1.61682
	141.289	1.54268	0.67861	1.729	18.9192	1.73812	151.05	1.61776
	141.462	1.54268	0.67917	1.7292	18.9425	1.73812	151.055	1.61776
	141.477	1.54268	0.67944	1.7289	18.9464	1.73812	151.27	1.61886
	141.52	1.54268	0.68	1.7273	18.9658	1.73828	151.398	1.61949
	141.669	1.54252	0.68056	1.7275	18.9708	1.73797	151.465	1.61965
	141.716	1.54299	0.68083	1.7278	18.9892	1.73828	151.634	1.6198
	141.848	1.54284	0.68139	1.7283	19.0125	1.73797	151.644	1.61996
	141.912	1.54284	0.68167	1.729	19.025	1.73828	151.692	1.62012
	142.037	1.54268	0.68222	1.7272	19.0358	1.73844	151.854	1.61918
	142.038	1.54284	0.68278	1.7268	19.0592	1.73844	151.973	1.61949
	142.232	1.54315	0.68306	1.7271	19.0631	1.73844	152.04	1.6198
	142.382	1.54315	0.68361	1.7271	19.0825	1.73828	152.178	1.62027
	142.4	1.54284	0.68389	1.7274	19.0842	1.73828	152.287	1.62075
	142.407	1.54268	0.68444	1.7278	19.1058	1.73859	152.369	1.62075
	142.588	1.54299	0.685	1.7283	19.1136	1.73891	152.498	1.62075
	142.599	1.54299	0.68528	1.7281	19.1292	1.73906	152.554	1.62122
	142.776	1.54284	0.68583	1.7279	19.1436	1.73875	152.664	1.62153
	142.856	1.54268	0.68611	1.7287	19.1528	1.73906	152.741	1.62137
	142.957	1.54268	0.68667	1.728	19.1761	1.73906	152.833	1.6209
	143.083	1.54299	0.68722	1.7285	19.1822	1.73906	152.852	1.62122
	143.141	1.54284	0.6875	1.7292	19.1994	1.73906	153.044	1.62106
	143.159	1.54268	0.68806	1.7278	19.2169	1.73906	153.066	1.6209
	143.329	1.54252	0.68833	1.7287	19.2228	1.73922	153.299	1.62059
	143.351	1.54252	0.68889	1.7291	19.2461	1.73906	153.303	1.62059
	143.514	1.54252	0.68944	1.7297	19.2694	1.73906	153.428	1.62043
	143.611	1.54252	0.68972	1.7288	19.2928	1.73906	153.474	1.62027
	143.705	1.54237	0.69028	1.7286	19.3161	1.73938	153.625	1.62012
	143.734	1.54221	0.69056	1.7282	19.3303	1.73938	153.643	1.62012
	143.891	1.54237	0.69111	1.7274	19.3394	1.73922	153.823	1.61996
	144.002	1.54221	0.69167	1.7279	19.3628	1.73954	153.824	1.62027
	144.068	1.54252	0.69194	1.7282	19.3842	1.73969	154.019	1.62027
	144.132	1.54237	0.6925	1.7284	19.3861	1.73969	154.09	1.62027
	144.252	1.54252	0.69278	1.7279	19.3869	1.73969	154.218	1.62043
	144.275	1.54237	0.69333	1.7276	19.4094	1.73969	154.223	1.62043
	144.437	1.54252	0.69389	1.7281	19.4153	1.73954	154.423	1.62027
	144.449	1.54268	0.69417	1.7284	19.4331	1.74001	154.599	1.62059
	144.624	1.54221	0.69472	1.7284	19.4564	1.74001	154.621	1.62075
	144.627	1.54237	0.695	1.7288	19.4569	1.74001	154.623	1.62075
	144.807	1.54237	0.69556	1.729	19.4797	1.73985	154.816	1.6209
	144.832	1.54252	0.69611	1.7287	19.5031	1.73985	154.826	1.62075
	144.993	1.54205	0.69639	1.7289	19.505	1.73985	155.065	1.62075
	145.121	1.54252	0.69694	1.7287	19.5264	1.74016	155.163	1.62027
	145.178	1.54237	0.69722	1.7282	19.5314	1.74016	155.21	1.62059
	145.192	1.54252	0.69778	1.7282	19.5497	1.74016	155.226	1.62043
	145.389	1.54252	0.69833	1.7279	19.5644	1.74032	155.414	1.62075
	145.512	1.54284	0.69861	1.7281	19.5731	1.74032	155.486	1.62059
	145.597	1.54299	0.69917	1.7287	19.5869	1.74048	155.604	1.62075
	145.672	1.54252	0.69944	1.7299	19.5964	1.74032	155.618	1.62106
	145.733	1.54252	0.7	1.7285	19.6058	1.74016	155.804	1.62137
	145.795	1.54237	0.70056	1.7284	19.62	1.74032	155.899	1.62137
	145.918	1.54252	0.70083	1.7278	19.6267	1.74016	156.043	1.62153
	145.93	1.54252	0.70139	1.7282	19.6431	1.74048	156.082	1.62169
	146.104	1.54252	0.70167	1.7273	19.6539	1.74048	156.197	1.62169
	146.108	1.54252	0.70222	1.7267	19.6664	1.74048	156.292	1.62153
	146.289	1.54252	0.70278	1.7268	19.6897	1.74048	156.396	1.62153
	146.289	1.54268	0.70306	1.7268	19.7011	1.74079	156.427	1.62169
	146.477	1.54284	0.70361	1.7273	19.7133	1.74063	156.597	1.62169
	146.494	1.54299	0.70389	1.7278	19.7367	1.74048	156.628	1.62169
	146.678	1.54299	0.70444	1.7268	19.7536	1.74063	156.791	1.62184
	146.72	1.54299	0.705	1.7278	19.76	1.74079	156.824	1.62169
	146.847	1.54331	0.70528	1.7276	19.7717	1.74079	156.989	1.622
	146.938	1.54347	0.70583	1.7284	19.7833	1.7411	157.003	1.622
	147.031	1.54315	0.70611	1.7289	19.8067	1.7411	157.221	1.62184
	147.039	1.54347	0.70667	1.7289	19.8256	1.7411	157.293	1.62169
	147.215	1.54362	0.70722	1.7293	19.83	1.74095	157.387	1.622
	147.271	1.54347	0.7075	1.7295	19.8364	1.7411	157.401	1.622
	147.403	1.54362	0.70806	1.7296	19.8533	1.7411	157.583	1.622
	147.405	1.54347	0.70833	1.7293	19.855	1.74095	157.608	1.62216
	147.629	1.54394	0.70889	1.7294	19.8767	1.7411	157.784	1.62247
	147.754	1.54394	0.70944	1.7287	19.8783	1.74095	157.84	1.62279
	147.833	1.54409	0.70972	1.7293	19.9	1.74126	157.979	1.62294
	147.944	1.54409	0.71028	1.7296	19.9094	1.74126	157.981	1.62294
	147.955	1.54409	0.71056	1.7297	19.9233	1.7411	158.178	1.62451
	147.966	1.54409	0.71111	1.7283	19.9311	1.74126	158.256	1.62451
	148.151	1.54441	0.71167	1.7275	19.9467	1.74158	158.393	1.62483
	148.317	1.54441	0.71194	1.7264	19.97	1.74142	158.451	1.62483
	148.327	1.54456	0.7125	1.7267	19.9936	1.74142	158.574	1.62498
	148.344	1.54441	0.71278	1.7269	19.9956	1.74142	158.621	1.62498
	148.534	1.54441	0.71333	1.7282	20.0169	1.74158	158.775	1.62514
	148.541	1.54441	0.71389	1.7285	20.045	1.74173	158.849	1.62545
	148.751	1.54441	0.71417	1.7294	20.0578	1.74189	158.969	1.62545
	148.798	1.54456	0.71472	1.73	20.0636	1.74173	159.07	1.62577
	148.899	1.54441	0.715	1.7298	20.0869	1.74158	159.172	1.62624
	148.945	1.54456	0.71556	1.7276	20.1033	1.74173	159.269	1.62639
	149.111	1.54441	0.71611	1.7281	20.1103	1.74189	159.373	1.62639
	149.177	1.54441	0.71639	1.7282	20.1242	1.74189	159.394	1.62639
	149.259	1.54456	0.71694	1.7289	20.1336	1.74189	159.564	1.62671
	149.33	1.54441	0.71722	1.7293	20.1375	1.74189	159.587	1.62671
	149.437	1.54456	0.71778	1.7281	20.1569	1.74189	159.77	1.62702
	149.494	1.54456	0.71833	1.729	20.1753	1.74205	159.819	1.62702
	149.631	1.54456	0.71861	1.7287	20.1803	1.7422	159.968	1.62718
	149.647	1.54456	0.71917	1.727	20.2003	1.74189	159.977	1.62734
	149.808	1.54472	0.71944	1.7271	20.2036	1.74205	160.159	1.62765
	149.822	1.54472	0.72	1.727	20.2039	1.74205	160.234	1.62749
	150.004	1.54441	0.72056	1.7268	20.2269	1.74205	160.386	1.62781
	150.132	1.54441	0.72083	1.727	20.2503	1.74236	160.422	1.62812
	150.181	1.54441	0.72139	1.7275	20.2539	1.7422	160.555	1.62796
	150.187	1.54441	0.72167	1.7278	20.2739	1.7422	160.569	1.62796
	150.365	1.54456	0.72222	1.7283	20.2797	1.74236	160.755	1.62843
	150.449	1.54456	0.72278	1.7275	20.2972	1.74236	160.76	1.62828
	150.556	1.54456	0.72306	1.7278	20.3206	1.74236	160.973	1.62875
	150.568	1.54456	0.72361	1.7274	20.3439	1.74252	161.045	1.62906
	150.735	1.54441	0.72389	1.7292	20.3672	1.74267	161.146	1.62906
	150.738	1.54441	0.72444	1.7284	20.3889	1.74267	161.261	1.62906
	150.941	1.54456	0.725	1.7287	20.3906	1.74267	161.344	1.62938
	150.96	1.54441	0.72528	1.7285	20.3914	1.74267	161.536	1.62953
	151.117	1.54456	0.72583	1.7274	20.4139	1.74267	161.542	1.62969
	151.178	1.54472	0.72611	1.7283	20.4153	1.74299	161.544	1.62969
	151.404	1.54472	0.72667	1.728	20.4372	1.74283	161.74	1.62985
	151.438	1.54441	0.72722	1.7292	20.4606	1.74283	161.746	1.62985
	151.474	1.54472	0.7275	1.728	20.4711	1.74299	161.982	1.63016
	151.492	1.54456	0.72806	1.7282	20.4839	1.74299	162.035	1.63016
	151.659	1.54472	0.72833	1.7284	20.4994	1.74283	162.142	1.63032
	151.686	1.54456	0.72889	1.7284	20.5072	1.74299	162.156	1.63016
	151.844	1.54472	0.72944	1.7292	20.51	1.74314	162.366	1.63047
	151.854	1.54519	0.72972	1.729	20.5306	1.74314	162.447	1.63047
	152.061	1.54488	0.73028	1.7294	20.5319	1.74283	162.533	1.63079
	152.173	1.54488	0.73056	1.7291	20.5542	1.74299	162.534	1.63063
	152.214	1.54472	0.73111	1.7286	20.555	1.74314	162.749	1.63095
	152.22	1.54472	0.73167	1.7279	20.5775	1.7433	162.783	1.6311
	152.471	1.54503	0.73194	1.7278	20.6008	1.7433	162.971	1.63142
	152.547	1.54755	0.7325	1.7282	20.6025	1.7433	163.004	1.63142
	152.591	1.54472	0.73278	1.7281	20.6244	1.74346	163.127	1.63157
	152.685	1.54503	0.73333	1.7285	20.6264	1.7433	163.129	1.63157
	152.77	1.54503	0.73389	1.7277	20.6475	1.74346	163.325	1.63189
	152.893	1.54503	0.73417	1.7288	20.6497	1.74346	163.341	1.63189
	152.955	1.54519	0.73472	1.7275	20.6708	1.7433	163.522	1.63204
	152.972	1.54503	0.735	1.7274	20.6942	1.74362	163.531	1.6322
	153.14	1.54503	0.73556	1.7282	20.7086	1.74377	163.721	1.63251
	153.147	1.54503	0.73611	1.7281	20.7175	1.74362	163.73	1.63267
	153.42	1.54551	0.73639	1.7285	20.7367	1.74362	163.918	1.63267
	153.479	1.54566	0.73694	1.7292	20.7408	1.74377	163.947	1.63283
	153.532	1.54551	0.73722	1.7276	20.7422	1.74393	164.166	1.63283
	153.56	1.54551	0.73778	1.727	20.7642	1.74377	164.286	1.63283
	153.701	1.54566	0.73833	1.7264	20.7822	1.74393	164.34	1.63314
	153.705	1.54566	0.73861	1.7265	20.7875	1.74377	164.41	1.63299
	153.908	1.54566	0.73917	1.7259	20.7981	1.74409	164.539	1.6333
	154.047	1.54566	0.73944	1.7266	20.8108	1.74409	164.661	1.63314
	154.075	1.54582	0.74	1.7269	20.8117	1.74409	164.71	1.6333
	154.085	1.54551	0.74056	1.7267	20.8344	1.74409	164.794	1.6333
	154.251	1.54566	0.74083	1.7275	20.8347	1.74409	164.939	1.63361
	154.322	1.54582	0.74139	1.7279	20.8578	1.74409	165.045	1.63377
	154.444	1.54551	0.74167	1.7287	20.8639	1.74393	165.107	1.63377
	154.527	1.54535	0.74222	1.7289	20.8811	1.74393	165.174	1.63377
	154.624	1.54551	0.74278	1.7288	20.8867	1.74409	165.304	1.63393
	154.723	1.54535	0.74306	1.7287	20.9044	1.74409	165.311	1.63393
	154.809	1.54503	0.74361	1.7276	20.9106	1.74424	165.513	1.63408
	154.945	1.54535	0.74389	1.7268	20.9278	1.74409	165.58	1.63408
	155.013	1.54551	0.74444	1.7264	20.9281	1.74409	165.702	1.63393
	155.023	1.54551	0.745	1.7265	20.9511	1.74409	165.863	1.63424
	155.177	1.54598	0.74528	1.7274	20.9519	1.74409	165.898	1.63424
	155.287	1.54645	0.74583	1.7266	20.9744	1.74424	165.9	1.63424
	155.381	1.5466	0.74611	1.7263	20.9978	1.74424	166.141	1.63424
	155.519	1.54739	0.74667	1.7266	21.0061	1.74424	166.169	1.63455
	155.548	1.54723	0.74722	1.7272	21.0211	1.74456	166.416	1.63455
	155.564	1.54739	0.7475	1.7274	21.0228	1.74409	166.421	1.6344
	155.745	1.54802	0.74806	1.7276	21.0444	1.74424	166.501	1.6344
	155.857	1.54817	0.74833	1.7285	21.0483	1.74424	166.552	1.63455
	155.919	1.54833	0.74889	1.7289	21.0678	1.74409	166.692	1.63424
	155.946	1.54833	0.74944	1.728	21.0725	1.74456	166.837	1.63455
	156.103	1.54833	0.74972	1.7284	21.0911	1.74424	166.887	1.63455
	156.104	1.54833	0.75028	1.7275	21.0958	1.7444	166.905	1.63455
	156.288	1.54896	0.75056	1.7276	21.1147	1.74456	167.086	1.63471
	156.297	1.5488	0.75111	1.7277	21.1186	1.74456	167.162	1.63471
	156.476	1.54927	0.75167	1.7279	21.1381	1.7444	167.305	1.63471
	156.477	1.54927	0.75194	1.7279	21.1406	1.74456	167.343	1.6344
	156.658	1.54943	0.7525	1.7282	21.1614	1.74471	167.483	1.63455
	156.668	1.54943	0.75278	1.7283	21.1689	1.74471	167.599	1.63455
	156.844	1.55006	0.75333	1.7275	21.1847	1.74456	167.679	1.63455
	156.849	1.5499	0.75389	1.7283	21.1864	1.74471	167.681	1.63455
	157.03	1.55006	0.75417	1.7285	21.2081	1.74456	167.877	1.63424
	157.035	1.5499	0.75472	1.7275	21.2247	1.74471	167.891	1.6344
	157.215	1.55053	0.755	1.7266	21.2314	1.74456	168.088	1.63393
	157.233	1.55037	0.75556	1.7272	21.2342	1.74471	168.256	1.63393
	157.399	1.55068	0.75611	1.7266	21.2547	1.74471	168.313	1.63346
	157.569	1.551	0.75639	1.7274	21.2664	1.74471	168.336	1.63361
	157.586	1.55084	0.75694	1.7274	21.2781	1.74471	168.516	1.63314
	157.598	1.55068	0.75722	1.728	21.28	1.74471	168.584	1.63299
	157.769	1.55084	0.75778	1.7276	21.3014	1.74471	168.709	1.6322
	157.787	1.55084	0.75833	1.7278	21.3183	1.74471	168.829	1.63189
	157.965	1.551	0.75861	1.7276	21.3247	1.74471	168.868	1.63173
	158.043	1.55115	0.75917	1.7273	21.3481	1.74503	168.963	1.63126
	158.145	1.55147	0.75944	1.7283	21.3503	1.74487	169.068	1.63063
	158.304	1.55163	0.76	1.7286	21.3714	1.74487	169.098	1.63063
	158.332	1.55131	0.76056	1.7277	21.3756	1.74487	169.263	1.63
	158.438	1.55163	0.76083	1.7271	21.395	1.74518	169.29	1.63
	158.511	1.55147	0.76139	1.7276	21.4183	1.74503	169.482	1.62906
	158.512	1.55147	0.76167	1.7284	21.4261	1.74503	169.593	1.62875
	158.696	1.55131	0.76222	1.7291	21.4417	1.74503	169.659	1.62843
	158.707	1.55147	0.76278	1.7296	21.4478	1.74534	169.674	1.62859
	158.881	1.55178	0.76306	1.7301	21.465	1.74534	169.857	1.62781
	158.902	1.55178	0.76361	1.7293	21.4661	1.74518	169.868	1.62796
	159.067	1.55178	0.76389	1.7295	21.4883	1.74534	170.064	1.62718
	159.07	1.55178	0.76444	1.7291	21.4886	1.74534	170.076	1.62718
	159.251	1.55163	0.765	1.7294	21.5117	1.74518	170.253	1.62655
	159.27	1.55178	0.76528	1.7284	21.5128	1.74534	170.266	1.62671
	159.466	1.55194	0.76583	1.7295	21.535	1.7455	170.451	1.62577
	159.491	1.55163	0.76611	1.729	21.5583	1.7455	170.612	1.62561
	159.625	1.55147	0.76667	1.7296	21.5656	1.74518	170.649	1.62514
	159.629	1.55131	0.76722	1.7283	21.5817	1.74534	170.667	1.62561
	159.842	1.55147	0.7675	1.7277	21.5989	1.74518	170.875	1.62467
	159.975	1.55163	0.76806	1.726	21.605	1.74534	170.935	1.62451
	159.993	1.55178	0.76833	1.7267	21.6097	1.74518	171.061	1.62404
	160.008	1.55163	0.76889	1.727	21.6283	1.74534	171.074	1.62404
	160.191	1.55163	0.76944	1.7276	21.6286	1.74534	171.25	1.62357
	160.325	1.55178	0.76972	1.7286	21.6517	1.74534	171.357	1.62341
	160.368	1.55163	0.77028	1.7284	21.6753	1.74487	171.441	1.62326
	160.465	1.55194	0.77056	1.7291	21.6806	1.74518	171.446	1.62326
	160.554	1.55178	0.77111	1.7287	21.6986	1.74518	171.639	1.6231
	160.593	1.5521	0.77167	1.7281	21.7047	1.74503	171.694	1.62294
	160.738	1.5521	0.77194	1.7279	21.7219	1.74503	171.871	1.62279
	160.827	1.5521	0.7725	1.7288	21.7303	1.74518	172.004	1.62263
	160.954	1.5521	0.77278	1.7286	21.7453	1.74503	172.037	1.62263
	161.015	1.55225	0.77333	1.7279	21.7458	1.74503	172.132	1.62247
	161.114	1.55241	0.77389	1.7284	21.7686	1.74503	172.232	1.62231
	161.126	1.55225	0.77417	1.7289	21.7725	1.74487	172.249	1.62247
	161.327	1.55225	0.77472	1.7292	21.7919	1.74503	172.434	1.62216
	161.399	1.55225	0.775	1.7299	21.8153	1.74503	172.58	1.62184
	161.48	1.55225	0.77556	1.7288	21.8386	1.74487	172.66	1.62169
	161.493	1.5521	0.77611	1.7279	21.8392	1.74503	172.682	1.62169
	161.659	1.55178	0.77639	1.7281	21.8619	1.74487	172.858	1.62169
	161.706	1.55178	0.77694	1.7287	21.8853	1.74487	172.865	1.62137
	161.912	1.55131	0.77722	1.7294	21.9086	1.74471	173.053	1.62122
	161.922	1.55147	0.77778	1.7296	21.91	1.74487	173.087	1.62106
	162.029	1.55131	0.77833	1.7299	21.9319	1.74456	173.222	1.62059
	162.049	1.55131	0.77861	1.7288	21.9456	1.74471	173.227	1.62075
	162.214	1.55115	0.77917	1.7275	21.9556	1.74456	173.423	1.62027
	162.334	1.551	0.77944	1.7273	21.9558	1.74456	173.423	1.62043
	162.399	1.55068	0.78	1.7279	21.9789	1.74471	173.618	1.62012
	162.459	1.55068	0.78056	1.728	21.9869	1.74456	173.639	1.62012
	162.586	1.55131	0.78083	1.7278	22.0022	1.74471	173.82	1.61996
	162.597	1.55084	0.78139	1.7278	22.0175	1.74456	173.823	1.61996
	162.835	1.55037	0.78167	1.7269	22.0256	1.74424	174.015	1.61949
	162.926	1.55053	0.78222	1.7271	22.0489	1.74424	174.026	1.6198
	162.969	1.55037	0.78278	1.7278	22.0514	1.74424	174.271	1.61949
	163.113	1.55006	0.78306	1.7276	22.0722	1.74456	174.307	1.61918
	163.152	1.55006	0.78361	1.727	22.0956	1.7444	174.411	1.61918
	163.183	1.55006	0.78389	1.7272	22.1189	1.74409	174.431	1.61918
	163.367	1.55021	0.78444	1.7268	22.1356	1.74409	174.608	1.61918
	163.423	1.5499	0.785	1.7272	22.1422	1.74409	174.625	1.61933
	163.529	1.55006	0.78528	1.7283	22.1575	1.74409	174.808	1.61918
	163.673	1.54974	0.78583	1.7287	22.1656	1.74424	174.816	1.61902
	163.695	1.5499	0.78611	1.7289	22.1889	1.74409	175.026	1.61902
	163.704	1.55006	0.78667	1.7277	22.2031	1.74409	175.192	1.61918
	163.886	1.5499	0.78722	1.7277	22.2122	1.74409	175.205	1.61902
	163.908	1.5499	0.7875	1.7271	22.2194	1.74409	175.208	1.61902
	164.127	1.5499	0.78806	1.7282	22.2358	1.74377	175.407	1.61886
	164.145	1.54974	0.78833	1.7283	22.2592	1.74409	175.442	1.61902
	164.261	1.54943	0.78889	1.7268	22.2597	1.74393	175.599	1.61871
	164.347	1.54943	0.78944	1.727	22.2825	1.74377	175.615	1.61871
	164.436	1.54943	0.78972	1.7272	22.2875	1.74377	175.799	1.61839
	164.593	1.54927	0.79028	1.727	22.3058	1.74393	175.969	1.61855
	164.625	1.54927	0.79056	1.7273	22.3144	1.74377	176.02	1.61855
	164.627	1.54927	0.79111	1.728	22.3292	1.74393	176.101	1.61855
	164.815	1.54927	0.79167	1.7278	22.3306	1.74377	176.205	1.61855
	164.909	1.5488	0.79194	1.7276	22.3525	1.74346	176.276	1.61871
	165.017	1.54896	0.7925	1.7268	22.3575	1.7455	176.39	1.61871
	165.065	1.54896	0.79278	1.7271	22.3758	1.74346	176.506	1.61839
	165.177	1.54896	0.79333	1.7273	22.3781	1.74393	176.604	1.61871
	165.314	1.54927	0.79389	1.7272	22.3992	1.74362	176.645	1.61886
	165.384	1.54911	0.79417	1.728	22.4225	1.74346	176.79	1.61886
	165.452	1.54911	0.79472	1.7282	22.4406	1.74362	176.903	1.61886
	165.56	1.54927	0.795	1.7281	22.4458	1.74346	176.989	1.61886
	165.616	1.54927	0.79556	1.7274	22.4506	1.74346	177.013	1.61871
	165.732	1.54927	0.79611	1.7275	22.4692	1.74346	177.186	1.61886
	165.738	1.54911	0.79639	1.7279	22.4753	1.7433	177.19	1.61886
	165.918	1.54911	0.79694	1.7272	22.4925	1.7433	177.38	1.61902
	165.963	1.54927	0.79722	1.7279	22.4981	1.7433	177.386	1.61902
	166.127	1.54911	0.79778	1.7274	22.5161	1.7433	177.579	1.61933
	166.228	1.54943	0.79833	1.728	22.5236	1.74346	177.689	1.61949
	166.287	1.54896	0.79861	1.7279	22.5394	1.7433	177.776	1.61949
	166.295	1.54896	0.79917	1.7273	22.5428	1.7433	177.781	1.61965
	166.479	1.54896	0.79944	1.727	22.5628	1.7433	177.974	1.61949
	166.596	1.54911	0.8	1.7274	22.5861	1.74314	178.049	1.61965
	166.662	1.54896	0.80056	1.7276	22.6014	1.74314	178.188	1.6198
	166.781	1.54911	0.80083	1.7271	22.6094	1.74314	178.247	1.61949
	166.847	1.54896	0.80139	1.727	22.6253	1.74299	178.392	1.6198
	166.858	1.54896	0.80167	1.7262	22.6328	1.74299	178.435	1.6198
	167.029	1.54896	0.80222	1.7267	22.6506	1.74299	178.57	1.62027
	167.032	1.54896	0.80278	1.7276	22.6561	1.74267	178.586	1.62027
	167.213	1.5488	0.80306	1.7287	22.6708	1.74267	178.778	1.62059
	167.216	1.54943	0.80361	1.7283	22.6794	1.74283	178.946	1.62075
	167.409	1.5488	0.80389	1.7289	22.7028	1.74267	178.965	1.6209
	167.486	1.54911	0.80444	1.7271	22.7261	1.74283	178.976	1.6209
	167.584	1.54864	0.805	1.7262	22.7494	1.74267	179.161	1.62153
	167.615	1.5488	0.80528	1.7273	22.7658	1.74267	179.233	1.62169
	167.769	1.54864	0.80583	1.7276	22.7728	1.74283	179.359	1.62169
	167.78	1.5488	0.80611	1.7264	22.7964	1.74267	179.365	1.62169
	167.956	1.5488	0.80667	1.7268	22.8197	1.74267	179.558	1.62184
	168.053	1.54896	0.80722	1.7271	22.8322	1.74267	179.573	1.622
	168.139	1.54864	0.8075	1.7277	22.8431	1.74267	179.756	1.62216
	168.164	1.5488	0.80806	1.7284	22.8469	1.74267	179.769	1.62216
	168.38	1.5488	0.80833	1.7292	22.8664	1.74252	179.956	1.62247
	168.46	1.5488	0.80889	1.7293	22.8956	1.74252	179.964	1.62247
	168.51	1.5488	0.80944	1.7291	22.9072	1.74236	180.171	1.62263
	168.536	1.5488	0.80972	1.7294	22.9131	1.74252	180.184	1.62247
	168.746	1.5488	0.81028	1.7277	22.92	1.74236	180.349	1.62263
	168.877	1.54896	0.81056	1.7274	22.9364	1.74236	180.351	1.62247
	168.882	1.54896	0.81111	1.7288	22.9542	1.74252	180.55	1.6231
	169.049	1.54927	0.81167	1.7285	22.9597	1.74267	180.569	1.6231
	169.066	1.54911	0.81194	1.728	22.9831	1.74252	180.745	1.62357
	169.088	1.55021	0.8125	1.7287	23.0161	1.74236	180.748	1.62326
	169.253	1.54974	0.81278	1.7283	23.0231	1.74236	180.946	1.62388
	169.261	1.5499	0.81333	1.7278	23.0297	1.74236	180.95	1.62435
	169.45	1.55037	0.81389	1.7276	23.045	1.74236	181.175	1.62388
	169.526	1.55053	0.81417	1.7272	23.0531	1.74236	181.328	1.62435
	169.622	1.55037	0.81472	1.7272	23.0767	1.74236	181.341	1.62435
	169.687	1.55068	0.815	1.727	23.1	1.74189	181.371	1.62404
	169.825	1.55068	0.81556	1.7282	23.1072	1.74189	181.537	1.6242
	169.907	1.55131	0.81611	1.7289	23.1233	1.7422	181.568	1.62435
	169.991	1.55115	0.81639	1.7283	23.1417	1.74189	181.735	1.62483
	170.166	1.55163	0.81694	1.7282	23.1467	1.74189	181.844	1.62514
	170.176	1.55163	0.81722	1.7278	23.1561	1.74205	181.933	1.62498
	170.178	1.55163	0.81778	1.7282	23.17	1.74189	181.949	1.62514
	170.362	1.55225	0.81833	1.7275	23.1783	1.74205	182.132	1.62545
	170.375	1.55225	0.81861	1.7266	23.1933	1.74189	182.134	1.62545
	170.553	1.55241	0.81917	1.7267	23.2167	1.74189	182.329	1.62577
	170.564	1.55241	0.81944	1.7275	23.2256	1.74189	182.366	1.62577
	170.746	1.55272	0.82	1.7278	23.24	1.74173	182.528	1.62592
	170.785	1.55257	0.82056	1.7286	23.2508	1.74173	182.565	1.62592
	170.917	1.55319	0.82083	1.7291	23.2633	1.74173	182.726	1.62655
	170.943	1.55335	0.82139	1.7287	23.2867	1.74189	182.729	1.62639
	171.104	1.55351	0.82167	1.7285	23.2911	1.74189	182.932	1.62718
	171.244	1.55351	0.82222	1.7285	23.31	1.74173	183.011	1.62718
	171.289	1.55382	0.82278	1.728	23.3144	1.74158	183.121	1.62734
	171.305	1.55398	0.82306	1.7285	23.3333	1.74173	183.166	1.62749
	171.475	1.55398	0.82361	1.7283	23.3403	1.74189	183.354	1.62828
	171.539	1.55382	0.82389	1.7287	23.3567	1.74142	183.426	1.62843
	171.659	1.55414	0.82444	1.727	23.3569	1.74142	183.519	1.62859
	171.764	1.55429	0.825	1.7284	23.3572	1.74158	183.524	1.62875
	171.862	1.55414	0.82528	1.7276	23.3575	1.74142	183.741	1.62922
	172.02	1.55445	0.82583	1.7268	23.3578	1.74142	183.845	1.62922
	172.044	1.55445	0.82611	1.7263	23.3581	1.74158	183.913	1.62953
	172.053	1.55461	0.82667	1.7268	23.3583	1.74158	183.914	1.62969
	172.22	1.55492	0.82722	1.7274	23.3586	1.74142	184.115	1.62985
	172.232	1.55476	0.8275	1.7278	23.3589	1.74158	184.171	1.63
	172.406	1.55492	0.82806	1.7293	23.3592	1.74158	184.314	1.63016
	172.48	1.55492	0.82833	1.7298	23.3594	1.74158	184.438	1.63016
	172.592	1.55508	0.82889	1.728	23.3597	1.74158	184.558	1.63047
	172.743	1.55539	0.82944	1.7286	23.36	1.74142	184.703	1.63016
	172.804	1.55523	0.82972	1.7295	23.3603	1.74142	184.707	1.63016
	172.816	1.55523	0.83028	1.7281	23.3606	1.74142	184.723	1.63047
	172.972	1.55555	0.83056	1.7284	23.3608	1.74142	184.912	1.63047
	173.023	1.55539	0.83111	1.7285	23.3611	1.74158	184.976	1.63047
	173.194	1.55571	0.83167	1.729	23.3614	1.74158	185.101	1.63063
	173.226	1.55555	0.83194	1.7266	23.3617	1.74142	185.122	1.63079
	173.351	1.55571	0.8325	1.7268	23.3619	1.74158	185.299	1.6311
	173.406	1.55586	0.83278	1.7268	23.3622	1.74142	185.331	1.6311
	173.526	1.55571	0.83333	1.7265	23.3625	1.74142	185.497	1.63142
	173.56	1.55586	0.83389	1.7271	23.3628	1.74158	185.5	1.63142
	173.701	1.55602	0.83417	1.727	23.3631	1.74142	185.696	1.63189
	173.732	1.55633	0.83472	1.728	23.3633	1.74142	185.702	1.63173
	173.883	1.55633	0.835	1.7276	23.3636	1.74142	185.893	1.63204
	173.922	1.55602	0.83556	1.7282	23.3639	1.74142	185.919	1.63204
	174.083	1.55633	0.83611	1.728	23.3642	1.74158	186.126	1.63251
	174.102	1.55633	0.83639	1.7282	23.3644	1.74142	186.18	1.63251
	174.25	1.55633	0.83694	1.7268	23.3647	1.74158	186.289	1.63267
	174.258	1.55633	0.83722	1.7274	23.365	1.74158	186.371	1.63283
	174.442	1.55665	0.83778	1.7275	23.3653	1.74158	186.486	1.6333
	174.491	1.55649	0.83833	1.7274	23.3656	1.74158	186.497	1.63314
	174.652	1.5568	0.83861	1.7273	23.3658	1.74158	186.699	1.6333
	174.661	1.55665	0.83917	1.7279	23.3661	1.74142	186.717	1.6333
	174.813	1.55665	0.83944	1.7284	23.3664	1.74126	186.882	1.63377
	174.819	1.55665	0.84	1.729	23.3667	1.74142	186.889	1.63361
	174.993	1.5568	0.84056	1.7274	23.3669	1.74142	187.094	1.63377
	175.05	1.55696	0.84083	1.7282	23.3672	1.74142	187.139	1.63361
	175.178	1.55727	0.84139	1.7274	23.3675	1.74142	187.278	1.63361
	175.187	1.55696	0.84167	1.7284	23.3678	1.74158	187.281	1.63377
	175.436	1.55712	0.84222	1.7273	23.3681	1.74142	187.505	1.63408
	175.54	1.55727	0.84278	1.7271	23.3683	1.74142	187.569	1.63408
	175.608	1.55727	0.84306	1.7278	23.3686	1.74142	187.678	1.63424
	175.664	1.55727	0.84361	1.7287	23.3689	1.74142	187.844	1.63455
	175.738	1.55727	0.84389	1.7295	23.3692	1.74142	187.881	1.63487
	175.762	1.55727	0.84444	1.7269	23.3694	1.74158	187.928	1.63471
	175.925	1.55837	0.845	1.7276	23.3697	1.74142	188.071	1.63518
	176.004	1.55743	0.84528	1.7283	23.37	1.74142	188.086	1.63518
	176.106	1.55759	0.84583	1.7282	23.3703	1.74142	188.268	1.6355
	176.123	1.55759	0.84611	1.7276	23.3706	1.74158	188.283	1.63518
	176.299	1.55759	0.84667	1.7274	23.3708	1.74158	188.469	1.6355
	176.335	1.55775	0.84722	1.7263	23.3711	1.74158	188.59	1.63565
	176.477	1.55743	0.8475	1.7266	23.3714	1.74158	188.703	1.63581
	176.556	1.5579	0.84806	1.7274	23.3717	1.74158	188.755	1.63597
	176.657	1.55775	0.84833	1.7261	23.3719	1.74158	188.865	1.63612
	176.686	1.55775	0.84889	1.7272	23.3722	1.74142	188.872	1.63612
	176.843	1.55775	0.84944	1.7279	23.3725	1.74126	189.075	1.63612
	176.886	1.55759	0.84972	1.7277	23.3728	1.74126	189.168	1.63659
	177.073	1.5579	0.85028	1.7279	23.3731	1.74126	189.258	1.63644
	177.15	1.55759	0.85056	1.728	23.3733	1.74126	189.309	1.63659
	177.253	1.5579	0.85111	1.7265	23.3736	1.74142	189.46	1.63644
	177.268	1.55775	0.85167	1.7276	23.3739	1.74142	189.478	1.63659
	177.409	1.5579	0.85194	1.7265	23.3742	1.74142	189.672	1.63675
	177.445	1.5579	0.8525	1.7271	23.3744	1.74142	189.839	1.63691
	177.591	1.55775	0.85278	1.7276	23.3747	1.74126	189.922	1.63691
	177.717	1.5579	0.85333	1.7281	23.375	1.74142	190.006	1.63691
	177.771	1.55806	0.85389	1.7282	23.3753	1.74142	190.06	1.63722
	177.84	1.55806	0.85417	1.7287	23.3756	1.74142	190.183	1.63722
	177.954	1.55775	0.85472	1.7279	23.3758	1.74142	190.253	1.63722
	177.963	1.55775	0.855	1.7282	23.3761	1.74142	190.295	1.63738
	178.139	1.5579	0.85556	1.7277	23.3764	1.74142	190.471	1.63722
	178.139	1.55806	0.85611	1.7274	23.3767	1.74142	190.554	1.63738
	178.324	1.55822	0.85639	1.7275	23.3769	1.74142
	178.357	1.55775	0.85694	1.7281	23.3772	1.74142
	178.539	1.55822	0.85722	1.7277	23.3775	1.74142
	178.551	1.55806	0.85778	1.7276	23.3778	1.74142
	178.702	1.55806	0.85833	1.7274	23.3781	1.74126
	178.711	1.5579	0.85861	1.7275	23.3783	1.7411
	178.88	1.55775	0.85917	1.7272	23.3786	1.74126
	178.881	1.55775	0.85944	1.7271	23.3789	1.74126
	179.07	1.5579	0.86	1.727	23.3792	1.74142
	179.249	1.55775	0.86056	1.7273	23.3794	1.74142
	179.279	1.55775	0.86083	1.7277	23.3797	1.74142
	179.298	1.55775	0.86139	1.7279	23.38	1.74142
	179.447	1.55743	0.86167	1.7274	23.3803	1.74142
	179.477	1.55759	0.86222	1.7277	23.3806	1.74142
	179.62	1.55727	0.86278	1.728	23.3808	1.74126
	179.622	1.55727	0.86306	1.7277	23.3811	1.74142
	179.82	1.55712	0.86361	1.727	23.3814	1.74142
	179.926	1.5568	0.86389	1.7265	23.3817	1.74142
	180.001	1.55696	0.86444	1.7271	23.3819	1.74142
	180.125	1.55665	0.865	1.7269	23.3822	1.74142
	180.176	1.5568	0.86528	1.7273	23.3825	1.74142
	180.181	1.55665	0.86583	1.7274	23.3828	1.74158
	180.367	1.55649	0.86611	1.7274	23.3831	1.74158
	180.396	1.55649	0.86667	1.7282	23.3833	1.74142
	180.548	1.55602	0.86722	1.7274	23.3836	1.74142
	180.556	1.55602	0.8675	1.7272	23.3839	1.74158
	180.732	1.55586	0.86806	1.7272	23.3842	1.74158
	180.736	1.55586	0.86833	1.7279	23.3844	1.74142
	180.917	1.55508	0.86889	1.7278	23.3847	1.74142
	181.007	1.55523	0.86944	1.7276	23.385	1.74142
	181.104	1.55476	0.86972	1.7277	23.3853	1.74142
	181.107	1.55476	0.87028	1.7283	23.3856	1.74142
	181.29	1.55492	0.87056	1.7287	23.3858	1.74126
	181.321	1.55461	0.87111	1.729	23.3861	1.74142
	181.492	1.55476	0.87167	1.7297	23.3864	1.74126
	181.611	1.55414	0.87194	1.7282	23.3867	1.74126
	181.657	1.55382	0.8725	1.7293	23.3869	1.74126
	181.676	1.55398	0.87278	1.7296	23.3872	1.74126
	181.961	1.55367	0.87333	1.7282	23.3875	1.74142
	182.022	1.55335	0.87389	1.7275	23.3878	1.74142
	182.04	1.55351	0.87417	1.7274	23.3881	1.74142
	182.05	1.55335	0.87472	1.7276	23.3883	1.74142
	182.213	1.55304	0.875	1.7277	23.3886	1.74142
	182.234	1.55304	0.87556	1.7274	23.3889	1.74142
	182.398	1.55304	0.87611	1.7268	23.3892	1.74142
	182.399	1.55288	0.87639	1.7263	23.3894	1.74126
	182.586	1.55272	0.87694	1.7259	23.3897	1.74126
	182.684	1.55257	0.87722	1.7263	23.39	1.74142
	182.783	1.55272	0.87778	1.727	23.3903	1.74142
	182.911	1.55241	0.87833	1.7268	23.3906	1.74142
	182.975	1.55241	0.87861	1.7264	23.3908	1.74126
	183.095	1.55225	0.87917	1.7264	23.3911	1.74126
	183.141	1.55225	0.87944	1.7264	23.3914	1.74126
	183.151	1.55225	0.88	1.7268	23.3917	1.74126
	183.335	1.5521	0.88056	1.7273	23.3919	1.74142
	183.346	1.5521	0.88083	1.7273	23.3922	1.74142
	183.509	1.55241	0.88139	1.7271	23.3925	1.74142
	183.518	1.55241	0.88167	1.7271	23.3928	1.74142
	183.767	1.55241	0.88222	1.7271	23.3931	1.74142
	183.862	1.55257	0.88278	1.7281	23.3933	1.74142
	183.879	1.55272	0.88306	1.7266	23.3936	1.74142
	184.013	1.55319	0.88361	1.7258	23.3939	1.74142
	184.064	1.55304	0.88389	1.7261	23.3942	1.74142
	184.07	1.55288	0.88444	1.7268	23.3944	1.74142
	184.25	1.55351	0.885	1.7275	23.3947	1.74142
	184.254	1.55351	0.88528	1.7272	23.395	1.74142
	184.451	1.55382	0.88583	1.7263	23.3953	1.74142
	184.502	1.55382	0.88611	1.7267	23.3956	1.74158
	184.638	1.55382	0.88667	1.7281	23.3958	1.74158
	184.664	1.55414	0.88722	1.7277	23.3961	1.74158
	184.828	1.55398	0.8875	1.7277	23.3964	1.74158
	184.869	1.55414	0.88806	1.7272	23.3967	1.74158
	184.992	1.55429	0.88833	1.7264	23.3969	1.74158
[truncated: 60,501 more rows]

[truncated: 26 more sheets: Figure 4c, Figure 4d, Supplementary Fig. 1, Supplementary Fig. 16, Supplementary Fig. 17, Supplementary Fig. 18, Supplementary Fig. 19, Supplementary Fig. 20, Supplementary Fig. 21, Supplementary Fig. 22, Supplementary Fig. 23, Supplementary Fig. 25, Supplementary Fig. 26, Supplementary Fig. 27, Supplementary Fig. 28, Supplementary Fig. 29, Supplementary Fig. 30, Supplementary Fig. 31, Supplementary Fig. 32, Supplementary Fig. 40 …]
